# Supplementary material for: Multilocus phylogeny- and fruiting feature-assisted delimitation of European Cyclocybe aegerita from a new Asian species complex and related species
Source: Mycol Prog. 2020 Oct 8;19(10):1001–16. doi: 10.1007/s11557-020-01599-z (PMC7541202; doi:10.1007/s11557-020-01599-z)
Supplement: Supplementary file 19 — TEF1α and RPB2 primers employed in this study. (XLS) (XLS 21 kb) [file 11557_2020_1599_MOESM10_ESM.xls]

## Sheet: Blatt1
Table S1 TEF1α and RPB2 primers employed in this study.
Phylogenetic marker	primer name	DNA sequence (5’ to 3’)
	TEF1α_fw1	GTCATCGATGCCCCCGGACA
TEF1α	TEF1α_rv	CTCGACAGACTTGATGATACCGACG
	TEF1α_SQ	GCCGGAATGGTCGTCACCTTTG
	RPB2_fw1	GAGTTGGACGACCGTGACCAC
RPB2	RPB2_rv1	CGCTGACTTACTTGATTGTGATCTGG
	RPB2_SQ	CCTTATGTCGTGTATATCCGTCGG
