# Supplementary material for: Multilocus phylogeny- and fruiting feature-assisted delimitation of European Cyclocybe aegerita from a new Asian species complex and related species
Source: Mycol Prog. 2020 Oct 8;19(10):1001–16. doi: 10.1007/s11557-020-01599-z (PMC7541202; doi:10.1007/s11557-020-01599-z)
Supplement: Supplementary file 20 — Details of all reference strains used in this study. (XLS) (XLS 53 kb) [file 11557_2020_1599_MOESM11_ESM.xls]

## Sheet: Sheet1
Table S2 Details of all reference strains used in this study.
			Genbank accessionsa,b,c
Name in tree	Species	Strain / isolate names	ITS	LSU	TEF1α	RPB2	Location of origin	Source	Year of collection	Reference
Agrocybe arenicola LE 11357	Agrocybe arenicola	LE 11357	JN684805	n.a.	n.a.	n.a.	Kyrgyzstan	n.a.	n.a.	Malysheva,E.F. and Kiyashko,A. Mycol. Balc. 8, 115-124 (2011)
Agrocybe arenicola LE 11358	Agrocybe arenicola	LE 11358	JN684804	n.a.	n.a.	n.a.	Kazakhstan	n.a.	n.a.	Malysheva,E.F. and Kiyashko,A. Mycol. Balc. 8, 115-124 (2011)
Agrocybe arvalis AMO26	Agrocybe arvalis	AMO26, TENN:073105	MH615058	n.a.	n.a.	n.a.	USA: Tennessee, west Knoxville	from sclerotia in mulched landscape	2017	Matheny,P.B. and Swenie,R.A. Unpublished
Agrocybe arvalis DSMZ 15781	Agrocybe arvalis	DSMZ 15781, GLM 45865	n.a.	AY207138	n.a.	n.a.	Germany	n.a.	n.a.	Walther,G., Garnica,S. and Weiss,M. Mycol. Res. 109 (PT 5), 525-544 (2005)
Agrocybe arvalis DSMZ 9710	Agrocybe arvalis	DSM 9710	MN306191	MN306170	MN308284	MN308265	Germany	n.a.	n.a.	This study
Agrocybe dennisi MF797665.1	Agrocybe dennisii	PBM3950, TENN:068499	KY744153	MF797665	n.a.	n.a.	USA: Tennessee, Great Smoky Mountains National Park, Schoolhouse Gap Trail	on soil in mixed hardwood forest including Betula, Tsuga, Pinus	2013	Matheny,P.B., Trudell,S.A. and Wood,M.G. Unpublished
Agrocybe dura CBS 157.63	Agrocybe dura	CBS 157.63	MH858248	MH869851	n.a.	n.a.	n.a.	n.a.	n.a.	Vu,D. et al. Stud. Mycol. 92, 135-154 (2019)
Agrocybe dura CBS 246.38	Agrocybe dura	CBS 246.38	MH855957	MH867453	n.a.	n.a.	USA: Ohio	n.a.	n.a.	Vu,D. et al. Stud. Mycol. 92, 135-154 (2019)
Agrocybe firma CBS 390.79	Agrocybe firma	CBS 390.79	MN306192	MN306171	MN308274	MN308264	n.a.	n.a.	n.a.	This study
Agrocybe firma G2244	Agrocybe firma	G2244, H6043035	n.a.	MK277503	n.a.	n.a.	Finland	n.a.	n.a.	Varga,T. et al. Unpublished
Agrocybe firma RMA17	Agrocybe firma	RMA17, TENN	MG663239	n.a.	n.a.	n.a.	USA: Tennessee, Norris Dam State Park, Clear Creek Trail	gregarious on rotten hardwood logs in beech-oak-hickory forest	2017	Matheny,P.B. and Swenie,R.A. Unpublished
Agrocybe ochracea A10	Agrocybe ochracea	A10	MG383657	n.a.	n.a.	n.a.	n.a.	n.a.	n.a.	Borthakur,M. and Joshi,S.R. Unpublished
Agrocybe pediades CBS 104.39	Agrocybe pediades	CBS 104.39	MH855969	MH867465	n.a.	n.a.	n.a.	n.a.	n.a.	Vu,D. et al. Stud. Mycol. 92, 135-154 (2019)
Agrocybe pediades PBM2080	Agrocybe pediades	PBM2080, AFTOL-ID 1493	DQ484057	DQ110872	n.a.	n.a.	n.a.	n.a.	n.a.	Curtis,J.M., Matheny,P.B. and Hibbett,D.S. Unpublished
Agrocybe praecox AFTOL ID 728	Agrocybe praecox	AFTOL-ID 728, PBM 2310	AY818348	AY646101	DQ061276	DQ385876	n.a.	n.a.	n.a.	Yang,Z.L. et al. Mycol. Res. 109 (PT 11), 1259-1267 (2005)
Agrocybe praecox CCBAS 641	Agrocybe praecox	CCBAS 641	MN530062	MN528792	n.a.	n.a.	Czech Republic: Trutnov	From stipes	1987	This study
Agrocybe praecox CCBAS 322	Agrocybe praecox	CCBAS 322	MN530061	MN528791	n.a.	n.a.	Slovakia: Skycov	From pileus	1983	This study
Agrocybe praecox CCBAS 645	Agrocybe praecox	CCBAS 645	MN530063	MN528793	n.a.	n.a.	Bulgaria: Lauta	From small carpophore	1979	This study
Agrocybe praecox GLM 51238	Agrocybe praecox	GLM 51238	n.a.	DQ071758	n.a.	n.a.	n.a.	n.a.	n.a.	Garnica,S. et al. Mycol. Res. 111 (PT 9), 1019-1029 (2007)
Agrocybe praecox PBM 2310 WA	Agrocybe praecox	PBM 2310-WA, AFTOL-ID 728	AY818348	AY646101	n.a.	n.a.	n.a.	n.a.	n.a.	Yang,Z.L. et al. Mycol. Res. 109 (PT 11), 1259-1267 (2005)
Agrocybe praecox PDD 86836	Agrocybe praecox	JAC9724, PDD:86836	KM975410	KM975356	n.a.	n.a.	New Zealand	n.a.	n.a.	Cooper,J.A. and Park,D. Unpublished
Agrocybe praecox PDD 97052	Agrocybe praecox	JAC12952, PDD:97052	KM975418	KM975384	n.a.	n.a.	New Zealand	n.a.	n.a.	Cooper,J.A. and Park,D. Unpublished
Agrocybe pusiola G0140	Agrocybe pusiola	G0140, NL-2006	n.a.	MK277505	n.a.	n.a.	Hungary	n.a.	n.a.	Varga,T. et al. Unpublished
Agrocybe pusiola LO304 05	Agrocybe pusiola	LO304-05	DQ389732	n.a.	n.a.	n.a.	n.a.	n.a.	n.a.	Larsson,E. and Orstadius,L. Mycol. Res. 112 (PT 10), 1165-1185 (2008)
Agrocybe putaminum PDD 96108	Agrocybe putaminum	JAC11686, PDD:96108	KM975434	KM975371	n.a.	n.a.	New Zealand	n.a.	n.a.	Cooper,J.A. and Park,D. Unpublished
Agrocybe retigera FLAS F 60923	Agrocybe retigera	FLAS-F-60923	MH211686	MH620258	n.a.	n.a.	USA	Sporocarp	2017	Kaminsky,B.S. et al. Unpublished
Agrocybe rivulosa CCB160	Agrocybe rivulosa	CCB160, TENN:068272	KF830098	KF830090	n.a.	n.a.	USA: Tennessee, Vonore	edge of mulched trail	2013	Matheny,P.B. Unpublished
Agrocybe semiorbicularis MSC 378490	Agrocybe pediades	MSC 378490	AY194536	AY293582	n.a.	n.a.	n.a.	n.a.	n.a.	Hallen,H.E. Thesis (2002) Michigan State University
Agrocybe smithii CCBAS 798	Agrocybe smithii	CCBAS 798	MN530066	MN528796	n.a.	n.a.	Italy	n.a.	1978	This study
Agrocybe smithii PBM2298	Agrocybe smithii	PBM2298, AFTOL-ID 1494	DQ484058	DQ110873	n.a.	n.a.	n.a.	n.a.	n.a.	Curtis,J.M., Matheny,P.B. and Hibbett,D.S. Unpublished
Agrocybe subpediades LE 217898	Agrocybe subpediades	LE 217898	JN684795	n.a.	n.a.	n.a.	Russia	n.a.	n.a.	Malysheva,E.F. and Kiyashko,A. Mycol. Balc. 8, 115-124 (2011)
Agrocybe vervacti BAYER G 618	Agrocybe vervacti	BAYER G 618, GLM 45870	n.a.	AY207143	n.a.	n.a.	Germany	n.a.	n.a.	Walther,G., Garnica,S. and Weiss,M. Mycol. Res. 109 (PT 5), 525-544 (2005)
Alnicola cholea PAM03 14	Alnicola cholea	PAM03/14	AY900091	AY900113	n.a.	n.a.	France: Bourg-Saint-Maurice	n.a.	n.a.	Moreau,P.A., Peintner,U. and Gardes,M. Mol. Phylogenet. Evol. 38 (3), 794-807 (2006)
Cortinarius bulliardii IB19920363	Cortinarius bulliardii	IB19920363	AF389154	AF388782	n.a.	n.a.	n.a.	n.a.	n.a.	Peintner,U., Moncalvo,J.M. and Vilgalys,R. Mycologia 96 (5), 1042-1058 (2004)
Cortinarius traganus KH10	Cortinarius traganus	KH10	KC842399	KC842470	n.a.	n.a.	Norway	n.a.	n.a.	Stensrud,O. et al. Unpublished
Cortinarius violaceus MTS 4854	Cortinarius violaceus	AFTOL-ID 814, MTS 4854 (WTU) Washington	DQ486695	DQ457662	n.a.	n.a.	n.a.	n.a.	n.a.	Matheny,P.B. et al. Mycologia 98 (6), 982-995 (2006)
Cyclocybe aegerita AAE-3	Cyclocybe aegerita	AAE-3	MN306174	MN306154	MN308273	MN308254	Netherlands: Horst	n.a.	n.a.	This study
Cyclocybe aegerita AaM	Cyclocybe aegerita	AaM	MN306185	MN306164	MN308268	MN308249	USA: Wisconsin, Madison	n.a.	n.a.	This study
Cyclocybe aegerita CBS 127.88	Cyclocybe aegerita	CBS 127.88	MN306175	MN306172	MN308275	MN308255	Netherlands: (NL)	n.a.	n.a.	This study
Cyclocybe aegerita CBS 178.69	Cyclocybe aegerita	CBS 178.69	MN306178	MN306157	MN308278	MN308258	United Kingdom: England	n.a.	n.a.	This study
Cyclocybe aegerita CBS 358.51	Cyclocybe aegerita	CBS 358.51	MN306177	MN306156	MN308277	MN308257	Italy	n.a.	n.a.	This study
Cyclocybe aegerita CBS 832.87	Cyclocybe aegerita	CBS 832.87	MN306188	MN306167	MN308270	MN308251	n.a.	n.a.	n.a.	This study
Cyclocybe aegerita CCBAS 311	Cyclocybe aegerita	CCBAS 311	MN530056	MN528786	n.a.	n.a.	Czech Republic: Domousice, Louny	From stipes	1989	This study
Cyclocybe aegerita CCBAS 316	Cyclocybe aegerita	CCBAS 316	MN530057	MN528787	n.a.	n.a.	Austria: Obergurgl, Oetztal	n.a.	1959	This study
Cyclocybe aegerita CCBAS 318	Cyclocybe aegerita	CCBAS 318	MN530059	MN528789	n.a.	n.a.	Czech Republic: Krc, Prague	From stipes	1980	This study
Cyclocybe aegerita CCBAS 319	Cyclocybe aegerita	CCBAS 319	MN530060	MN528790	n.a.	n.a.	Bulgaria: Plovdiv	Populus alba, from carpophore	1979	This study
Cyclocybe aegerita CCBAS 677	Cyclocybe aegerita	CCBAS 677	MN530064	MN528794	n.a.	n.a.	France	n.a.	1967	This study
Cyclocybe aegerita CCBAS 753	Cyclocybe aegerita	CCBAS 753	MN530065	MN528795	n.a.	n.a.	Slovakia: Konkol Hurbanovo, Komarno	From stipes	1971	This study
Cyclocybe aegerita DSM 9613	Cyclocybe aegerita	DSM 9613	MN306183	MN306162	MN308266	MN308247	Italy	n.a.	n.a.	This study
Cyclocybe aegerita IHI536	Cyclocybe aegerita	IHI536	MN306186	MN306165	MN308269	MN308250	Italy	n.a.	n.a.	This study
Cyclocybe aegerita IHI8	Cyclocybe aegerita	IHI8	MN306182	MN306161	MN308280	MN308260	Germany: Jena	n.a.	n.a.	This study
Cyclocybe sp. MG21	Cyclocybe sp.	MG21	*	*	*	*	China	from a local market	n.a.	Li,H. et al. Sci. Rep. 8, 9982 (2018)
Cyclocybe sp. IHI15	Cyclocybe sp.	IHI15	MN306187	MN306166	MN308282	MN308262	China	n.a.	n.a.	This study
Cyclocybe sp. DSM 22459	Cyclocybe sp.	DSM 22459	MN306179	MN306158	MN308281	MN308261	Germany: Jena	n.a.	n.a.	This study
Cyclocybe sp. IHI392	Cyclocybe sp.	IHI392	MN306184	MN306163	MN308267	MN308248	India: Himachal Pradesh	n.a.	n.a.	This study
Cyclocybe sp. MES02023	Cyclocybe sp.	MES02023	MN306180	MN306159	MN308283	MN308263	China: Jilin Province	n.a.	n.a.	This study
Cyclocybe sp. SC960903	Cyclocybe sp.	SC960903	MN306176	MN306155	MN308276	MN308256	Thailand	n.a.	n.a.	This study
Cyclocybe cylindracea ANGE315	Cyclocybe cylindracea	ANGE315	KM260144	KM260149	n.a.	n.a.	Italy	collected in field in Azzano (PN)	n.a.	Vizzini,A., Angelini,C. and Ercole,E. Boll Assoc Micol Ecol Romana 30 (2), 21-38 (2014)
Cyclocybe cylindracea ANGE318	Cyclocybe cylindracea	ANGE318	KM260145	KM260150	n.a.	n.a.	Italy	commercially cultivated strain	n.a.	Vizzini,A., Angelini,C. and Ercole,E. Boll Assoc Micol Ecol Romana 30 (2), 21-38 (2014)
Cyclocybe erebia PBM 2760	Cyclocybe erebia	AFTOL-ID 1807, PBM 2760 (CUW) Massachusetts	DQ484056	DQ457663	n.a.	n.a.	n.a.	n.a.	n.a.	Matheny,P.B. et al. Mycologia 98 (6), 982-995 (2006)
Cyclocybe erebia IHI606	Cyclocybe erebia	IHI606	MN306181	MN306160	MN308279	MN308259	Germany: Lückendorf	n.a.	n.a.	This study
Cyclocybe parasitica ICMP 11668	Cyclocybe parasitica	ICMP11668	MN306189	MN306168	MN308271	MN308252	New Zealand: Christchurch	n.a.	n.a.	This study
Cyclocybe parasitica ICMP 16333	Cyclocybe parasitica	ICMP16333	MN306190	MN306169	MN308272	MN308253	New Zealand: Ngaruawahia	n.a.	n.a.	This study
Cyclocybe parasitica BRQ02 24	Cyclocybe parasitica	BRQ02/24	n.a.	AY219580	n.a.	n.a.	n.a.	n.a.	n.a.	Rees,B.J. et al. Aust. Mycol. 21 (3), 102-110 (2003)
Cyclocybe parasitica PDD 95998	Cyclocybe parasitica	PDD:95998	JQ694119	n.a.	n.a.	n.a.	New Zealand	n.a.	2011	Cooper,J.A., Park,D. and Johnston,P. Unpublished
Cyclocybe salicaceicola YAASM0711	Cyclocybe salicaceicola	YAASM0711	*	*	*	*	China: Zhongdian	from Salix cavaleriei	n.a.	Chen,W.-M. et al. Ann. Microbiol. 62, 1791-1801 (2012)
Flammula alnicola PBM 2608	Flammula alnicola	AFTOL-ID 1501, PBM 2608 (CUW) Tennessee	DQ486703	DQ457666	n.a.	n.a.	n.a.	n.a.	n.a.	Matheny,P.B. et al. Mycologia 98 (6), 982-995 (2006)
Galerina marginata 352291	Galerina marginata	MushroomObserver.org/352291	MK346203	MK346279	n.a.	n.a.	USA: California, Contra Costa Co., Huckleberry Botanic Regional Preserve	Growing on a well decayed hardwood log, likely Quercus agrifolia	2018	Rockefeller,A. Unpublished
Gymnopilus penetrans INM 2 87177	Gymnopilus penetrans	INM<JPN>:2-87177	KY434169	KY434179	n.a.	n.a.	Japan: Ibaraki, Daigo	n.a.	2014	Kasuya,T. and Hosaka,K. Nihon Kingakkai Kaiho 58 (1), 11-16 (2017)
Hebeloma sinapizans HJB11437	Hebeloma sinapizans	personal:Henry J. Beker:HJB11437	JQ751198	JQ751243	n.a.	n.a.	France	n.a.	n.a.	Eberhardt,U. et al. Fungal Divers. (2012) In press
Hebeloma velutipes PBM2277	Hebeloma velutipes	PBM2277, AFTOL-ID 980	AY818351	AY745703	n.a.	n.a.	n.a.	n.a.	n.a.	Yang,Z.L. et al. Mycol. Res. 109 (PT 11), 1259-1267 (2005)
Hypholoma sublateritium JS031107	Hypholoma sublateritium	AFTOL-ID 597, JS031107	AY818349	AY635774	n.a.	n.a.	n.a.	n.a.	n.a.	Yang,Z.L. et al. Mycol. Res. 109 (PT 11), 1259-1267 (2005)
Kuehneromyces rostratus PBM 2703	Kuehneromyces rostratus	AFTOL-ID 1676, PBM 2703 (CUW) Massachusetts	DQ490638	DQ457684	n.a.	n.a.	n.a.	n.a.	n.a.	Matheny,P.B. et al. Mycologia 98 (6), 982-995 (2006)
Pholiota squarrosa TNS Kasuya B342	Pholiota squarrosa	TNS Kasuya B342	KC477653	KC603724	n.a.	n.a.	Japan	n.a.	2011	Kasuya,T., Uno,K. and Hosaka,K. Unpublished
Psilocybe cubensis MFUL10 0335	Psilocybe cubensis	MFUL10-0335	KF586478	KF586479	n.a.	n.a.	Thailand	n.a.	n.a.	Ma,T. et al. Phytotaxa 156 (4), 211-220 (2014)
Psilocybe cyanescens CBS 295.94	Psilocybe cyanescens	CBS 295.94	MH862466	MH874114	n.a.	n.a.	Netherlands	n.a.	n.a.	Vu,D. et al. Stud. Mycol. 92, 135-154 (2019)
Psilocybe mexicana CBS 831.87	Psilocybe mexicana	CBS 831.87	MH862117	MH873805	n.a.	n.a.	Mexico	n.a.	n.a.	Vu,D. et al. Stud. Mycol. 92, 135-154 (2019)
Schizophyllum commune CBS 124811	Schizophyllum commune	CBS 124811	MH863418	MH874930	n.a.	n.a.	n.a.	n.a.	n.a.	Vu,D. et al. Stud. Mycol. 92, 135-154 (2019)
Schizophyllum commune H4-8	Schizophyllum commune	H4-8, FGSC 9210	*	*	n.a.	n.a.	n.a.	n.a.	n.a.	Ohm,R.A. et al. Nat Biotechnol 28, 957-965 (2010)
Stropharia rugosoannulata S22	Stropharia rugosoannulata	S22	MH697846	MH697854	n.a.	n.a.	China	n.a.	2009	Zhao,Z.-B. and Tian,E.-J. Unpublished
Xeromphalina setulipes AH 36724	Xeromphalina setulipes	AH36724	NR_121458	NG_042521	n.a.	n.a.	n.a.	n.a.	n.a.	Esteve-Raventos,F. et al. Mycol. Prog. 9, 575-583 (2010)
aAccessions in bold-face correspond to sequences generated in this study.
bSequences represented by an asterisk were obtained from genome or transcriptome data.
cn.a. indicates that a respective sequence was not available.
