# Supplementary material for: Multilocus phylogeny- and fruiting feature-assisted delimitation of European Cyclocybe aegerita from a new Asian species complex and related species
Source: Mycol Prog. 2020 Oct 8;19(10):1001–16. doi: 10.1007/s11557-020-01599-z (PMC7541202; doi:10.1007/s11557-020-01599-z)
Supplement: Supplementary file 21 — Fruiting productivity of “Cyclocybe aegerita sensu lato” and C. parasitica in the fruiting setup of Herzog et al. (2016). (XLS) (XLS 24 kb) [file 11557_2020_1599_MOESM12_ESM.xls]

## Sheet: Blatt1
Table S3 Fruiting productivity of 'Cyclocybe aegerita sensu lato' and C. parasitica in the fruiting setup of Herzog et al. (2016).
Strain/clade	edgea,b	peripherya,b	centrea,b	point of injurya,b
C. aegerita CBS 358.51	0 (0)	0 (0)	0 (5)	21 (4)
C. aegerita AaM	0 (-)	4 (-)	2 (-)	11 (-)
C. aegerita AAE-3	7 (4)	2 (4)	3 (7)	0 (0)
C. aegerita CBS 127.88	2 (-)	1 (-)	1 (-)	0 (-)
C. aegerita DSM 9613	6 (-)	2 (-)	11 (-)	0 (-)
C. aegerita IHI536 (Zi75)	6 (-)	1 (-)	6 (-)	0 (-)
C. aegerita IHI8 (Tmae)	12 (-)	0 (-)	1 (-)	0 (-)
C. aegerita CBS 832.87	0 (-)	1 (-)	10 (-)	0 (-)
C. aegerita CBS 178.69	0 (0)	1 (0)	13 (7)	0 (0)
Cyclocybe sp. MES02023	0 (1)	2 (0)	3 (0)	0 (0)
Cyclocybe sp. IHI392 (X-81)	7 (1)	0 (0)	3 (0)	0 (0)
Cyclocybe sp. SC960903	0 (0)	0 (0)	0 (0)	0 (0)
European clade (C. aegerita)	33 (4)	12 (4)	47 (19)	32 (4)
Newly delimited Asian monophylum (C. chaxingu agg.)	7 (2)	2 (0)	6 (0)	0 (0)
C. parasitica ICMP 16333	2 (4)	1 (7)	3 (0)	0 (0)
C. parasitica ICMP 11668	1 (0)	10 (6)	0 (2)	0 (0)
C. parasitica	3 (4)	11 (13)	3 (2)	0 (0)
aedge, periphery, centre and point of injury refer to division of petri dish into different zones (see FIG. S1).
bfruiting body counts are based on 3 repetitions of the same fruiting experiment with 3 independent replicate cultures per experiment.
ccounts in parentheses refer to a repetition of the aforementioned experimental triad for a certain strain; counts for such strains are given in bold type.
