# Supplementary material for: Multilocus phylogeny- and fruiting feature-assisted delimitation of European Cyclocybe aegerita from a new Asian species complex and related species
Source: Mycol Prog. 2020 Oct 8;19(10):1001–16. doi: 10.1007/s11557-020-01599-z (PMC7541202; doi:10.1007/s11557-020-01599-z)
Supplement: Supplementary file 22 — Concatenated alignment of ITS and LSU sequences of Agrocybe and Cyclocybe species as well as of selected species of Cortinariaceae, Hymenogastraceae, Mycenaceae, Schizophyllaceae, and Strophariaceae. (NEX) (NEX 107 kb) [file 11557_2020_1599_MOESM13_ESM.nex]

#NEXUS
begin taxa;
	dimensions ntax=81;
	taxlabels
	Agrocybe_arenicola_LE_11357[&description="Agrocybe_arenicola_LE_11357"]
	Agrocybe_arenicola_LE_11358[&description="Agrocybe_arenicola_LE_11358"]
	Agrocybe_arvalis_AMO26[&description="Agrocybe_arvalis_AMO26"]
	Agrocybe_arvalis_DSMZ_15781[&description="Agrocybe_arvalis_DSMZ_15781"]
	Agrocybe_arvalis_DSMZ_9710[&description="Agrocybe_arvalis_DSMZ_9710"]
	Cyclocybe_sp_MG21[&description="Agrocybe_cylindracea"]
	'Agrocybe_dennisi_MF797665.1'[&description="Agrocybe_dennisi_MF797665.1"]
	'Agrocybe_dura_CBS_157.63'[&description="Agrocybe_dura_CBS_157.63"]
	'Agrocybe_dura_CBS_246.38'[&description="Agrocybe_dura_CBS_246.38"]
	Cyclocybe_erebia_PBM_2760[&description="Agrocybe_erebia_PBM_2760"]
	'Agrocybe_firma_CBS_390.79'[&description="Agrocybe_firma_CBS_390.79"]
	Agrocybe_firma_G2244[&description="Agrocybe_firma_G2244"]
	Agrocybe_firma_RMA17[&description="Agrocybe_firma_RMA17"]
	Agrocybe_ochracea_A10[&description="Agrocybe_ochracea_A10"]
	Cyclocybe_parasitica_BRQ02_24[&description="Agrocybe_parasitica_BRQ02_24"]
	Cyclocybe_parasitica_PDD_95998[&description="Agrocybe_parasitica_PDD_95998"]
	'Agrocybe_pediades_CBS_104.39'[&description="Agrocybe_pediades_CBS_104.39"]
	Agrocybe_pediades_PBM2080[&description="Agrocybe_pediades_PBM2080"]
	Agrocybe_praecox_AFTOL_ID_728[&description="Agrocybe_praecox_AFTOL_ID_728"]
	Agrocybe_praecox_CCBAS_641[&description="Agrocybe_praecox_CCBAS_641"]
	Agrocybe_praecox_GLM_51238[&description="Agrocybe_praecox_GLM_51238"]
	Agrocybe_praecox_PBM_2310_WA[&description="Agrocybe_praecox_PBM_2310_WA"]
	Agrocybe_praecox_PDD_86836[&description="Agrocybe_praecox_PDD_86836"]
	Agrocybe_praecox_PDD_97052[&description="Agrocybe_praecox_PDD_97052"]
	Agrocybe_pusiola_G0140[&description="Agrocybe_pusiola_G0140"]
	Agrocybe_pusiola_LO304_05[&description="Agrocybe_pusiola_LO304_05"]
	Agrocybe_putaminum_PDD_96108[&description="Agrocybe_putaminum_PDD_96108"]
	Agrocybe_retigera_FLAS_F_60923[&description="Agrocybe_retigera_FLAS_F_60923"]
	Agrocybe_rivulosa_CCB160[&description="Agrocybe_rivulosa_CCB160"]
	Cyclocybe_salicaceicola_YAASM0711[&description="Agrocybe_salicacicola"]
	Agrocybe_semiorbicularis_MSC_378490[&description="Agrocybe_semiorbicularis_MSC_378490"]
	Agrocybe_smithii_CCBAS_798[&description="Agrocybe_smithii_CCBAS_798"]
	Agrocybe_smithii_PBM2298[&description="Agrocybe_smithii_PBM2298"]
	Agrocybe_subpediades_LE_217898[&description="Agrocybe_subpediades_LE_217898"]
	Agrocybe_vervacti_BAYER_G_618[&description="Agrocybe_vervacti_BAYER_G_618"]
	Alnicola_cholea_PAM03_14[&description="Alnicola_cholea_PAM03_14"]
	Cortinarius_bulliardii_IB19920363[&description="Cortinarius_bulliardii_IB19920363"]
	Cortinarius_traganus_KH10[&description="Cortinarius_traganus_KH10"]
	Cortinarius_violaceus__MTS_4854[&description="Cortinarius_violaceus__MTS_4854"]
	Cyclocybe_aegerita_AAE-3[&description="Cyclocybe_aegerita_AAE-3"]
	Cyclocybe_aegerita_AaM[&description="Cyclocybe_aegerita_AaM"]
	'Cyclocybe_aegerita_CBS_127.88'[&description="Cyclocybe_aegerita_CBS_127.88"]
	'Cyclocybe_aegerita_CBS_178.69'[&description="Cyclocybe_aegerita_CBS_178.69"]
	'Cyclocybe_aegerita_CBS_358.51'[&description="Cyclocybe_aegerita_CBS_358.51"]
	'Cyclocybe_aegerita_CBS_832.87'[&description="Cyclocybe_aegerita_CBS_832.87"]
	Cyclocybe_aegerita_CCBAS_311[&description="Cyclocybe_aegerita_CCBAS_311"]
	Cyclocybe_aegerita_CCBAS_316[&description="Cyclocybe_aegerita_CCBAS_316"]
	Cyclocybe_aegerita_CCBAS_318[&description="Cyclocybe_aegerita_CCBAS_318"]
	Cyclocybe_aegerita_CCBAS_319[&description="Cyclocybe_aegerita_CCBAS_319"]
	Cyclocybe_aegerita_CCBAS_677[&description="Cyclocybe_aegerita_CCBAS_677"]
	Cyclocybe_aegerita_CCBAS_753[&description="Cyclocybe_aegerita_CCBAS_753"]
	Cyclocybe_aegerita_DSM_9613[&description="Cyclocybe_aegerita_DSM_9613"]
	Cyclocybe_aegerita_IHI536[&description="Cyclocybe_aegerita_IHI536"]
	Cyclocybe_aegerita_IHI8[&description="Cyclocybe_aegerita_IHI8"]
	Cyclocybe_sp_IHI15[&description="Cyclocybe_aegerita_s.l._3"]
	Cyclocybe_sp_DSM_22459[&description="Cyclocybe_aegerita_s.l._414"]
	Cyclocybesp_IHI392[&description="Cyclocybe_aegerita_s.l._IHI392"]
	Cyclocybe_sp_MES02023[&description="Cyclocybe_aegerita_s.l._MES02023"]
	Cyclocybe_sp_SC960903[&description="Cyclocybe_aegerita_s.l._SC960903"]
	Cyclocybe_cylindracea_ANGE315[&description="Cyclocybe_cylindracea_ANGE315"]
	Cyclocybe_cylindracea_ANGE318[&description="Cyclocybe_cylindracea_ANGE318"]
	Agrocybe_praecox_CCBAS_322[&description="Cyclocybe_erebia_CCBAS_322"]
	Agrocybe_praecox_CCBAS_645[&description="Cyclocybe_erebia_CCBAS_645"]
	Cyclocybe_erebia_IHI606[&description="Cyclocybe_erebia_IHI606"]
	Cyclocybe_parasitica_ICMP_11668[&description="Cyclocybe_parasitica_ICMP_11668"]
	Cyclocybe_parasitica_ICMP_16333[&description="Cyclocybe_parasitica_ICMP_16333"]
	Flammula_alnicola_PBM_2608[&description="Flammula_alnicola_PBM_2608"]
	Galerina_marginata_352291[&description="Galerina_marginata_352291"]
	Gymnopilus_penetrans_INM_2_87177[&description="Gymnopilus_penetrans_INM_2_87177"]
	Hebeloma_sinapizans_HJB11437[&description="Hebeloma_sinapizans_HJB11437"]
	Hebeloma_velutipes_PBM2277[&description="Hebeloma_velutipes_PBM2277"]
	Hypholoma_sublateritium_JS031107[&description="Hypholoma_sublateritium_JS031107"]
	Kuehneromyces_rostratus_PBM_2703[&description="Kuehneromyces_rostratus_PBM_2703"]
	Pholiota_squarrosa_TNS_Kasuya_B342[&description="Pholiota_squarrosa_TNS_Kasuya_B342"]
	Psilocybe_cubensis_MFUL10_0335[&description="Psilocybe_cubensis_MFUL10_0335"]
	'Psilocybe_cyanescens_CBS_295.94'[&description="Psilocybe_cyanescens_CBS_295.94"]
	'Psilocybe_mexicana_CBS_831.87'[&description="Psilocybe_mexicana_CBS_831.87"]
	Schizophyllum_commune_CBS_124811[&description="Schizophyllum_commune_CBS_124811"]
	Schizophyllum_commune_H4-8[&description="Schizophyllum_commune_H4_8"]
	Stropharia_rugosoannulata_S22[&description="Stropharia_rugosoannulata_S22"]
	Xeromphalina_setulipes_AH_36724[&description="Xeromphalina_setulipes_AH_36724"]
;
end;
begin characters;
	dimensions nchar=1257;
	format datatype=dna missing=? gap=-;
	matrix
	Agrocybe_arenicola_LE_11357	??????????ATGTGCTCGCCATCTTT?TTCTCCACCTGTGCACCCTTTGTAGACCTGGACGGTCGGGAGGTCCAGGCCTATGTTACACATACCCAAAGATGTAACAGAATGTAGTGCCAAACTATATACAACTTTCAGCAACGGATCTCTTGGCTCTCGCATCGATGAAGAACGCAGCGAAATGCGATAAGTAATGTGAATTGCAGAATTCAGTGAATCATCGAATCTTTGAACGCACCTTGCGCTCCTTGGTATTCCGAGGAGCATGCCTGTTTGAGTGTCATTAAATTCTCAACCTTAGCTTTATGGCTTGGACTTGGGGGTTTGCTGGCTTATTAGTCTGCTCCCCTTAAATGTATTAGCCGGTGCCCCGCAGTGCCGTCATTGGTGTGATAATT…
	Agrocybe_arenicola_LE_11358	??????????????????????????????CTCCACCTGTGCACCCTTTGTAGACCTGGACGGTCGGGAGGTCCAGGCCTATGTTACACATACCCAAAGATGTAACAGAATGTAGTGCCAAACTATATACAACTTTCAGCAACGGATCTCTTGGCTCTCGCATCGATGAAGAACGCAGCGAAATGCGATAAGTAATGTGAATTGCAGAATTCAGTGAATCATCGAATCTTTGAACGCACCTTGCGCTCCTTGGTATTCCGAGGAGCATGCCTGTTTGAGTGTCATTAAATTCTCAACCTTAGCTTTATGGCTTGGACTTGGGGGTTTGCTGGCTTATTAGTCTGCTCCCCTTAAATGTATTAGCCGGTGCCCCGCAGTGCCGTCATTGGTGTGATAATT…
	Agrocybe_arvalis_AMO26	???????????????????????????????????????????????????????????????????????TCCAGGCCTATGTTTCATATACCCAAAGATGTAACAGAATGTAGTGCCAAACTATATACAACTTTCAGCAACGGATCTCTTGGCTCTCGCATCGATGAAGAACGCAGCGAAATGCGATAAGTAATGTGAATTGCAGAATTCAGTGAATCATCGAATCTTTGAACGCACCTTGCGCTCCTTGGTATTCCGAGGAGCATGCCTGTTTGAGTGTCATTAAATTCTCAACCCCAGCTT-ATGGCTTGGATGTGGGGGTTTGCTGGCTT--CGGTCAGCTCCCCTTAAATGTATTAGCCGGTGCCCCGC-GTGCCGTCATTGGTGTGATAATT…
	Agrocybe_arvalis_DSMZ_15781	???????????????????????????????????????????????????????????????????????????????????????????????????????????????????????????????????????????????????????????????????????????????????????????????????????????????????????????????????????????????????????????????????????????????????????????????????????????????????????????????????????????????????????????????????????????????????????????????????????????????…
	Agrocybe_arvalis_DSMZ_9710	TTGTAGCTGGATGTGCTCGCCATCTTTATTCTCCACCTGTGCACCTCTTGTAGACCTGGACGGTCGGGAGGTCCAGGCCTATGTTTCATATACCCAAAGATGTAACAGAATGTAGTGCCAAACTATATACAACTTTCAGCAACGGATCTCTTGGCTCTCGCATCGATGAAGAACGCAGCGAAATGCGATAAGTAATGTGAATTGCAGAATTCAGTGAATCATCGAATCTTTGAACGCACCTTGCGCTCCTTGGTATTCCGAGGAGCATGCCTGTTTGAGTGTCATTAAATTCTCAACCCCAGCTT-ATGGCTTGGATGTGGGGGTTTGCTGGCTT--CGGTCAGCTCCCCTTAAATGTATTAGCCGGTGCCCCGC-GTGCCGTCATTGGTGTGATAATT…
	Cyclocybe_sp_MG21	?????????????????????TTCTTTATTCTCCCCCTGTGCACCCTTTGTAGGCTTGAGCAGTGTTGGGGTTCGAGTCTATGTACACTACACCCATTG------TAGAATGTCGTGCCAAACGCTATACAACTTTCAGCAACAGATCTCTTGGCTCTTACATCAATGAAGAATGCAGCCAAATGTGACAAGTAATGTGAATTGCAGAATTCAGTGAATCATTGAATCTTTGAATGCACCTTGCACTCCTTGGTATTCTGAGGAGCATGCCTGTTTGAGTGTCATTACATTCTCAATCTAAATTTTACAGCTTGGAC??????????????????????????????????????????????????????????????????????????????????…
	'Agrocybe_dennisi_MF797665.1'	TTGTAGCTGAATGTGCTCGACATCTTTATTTTCCACCTGTGCACATATTGTAGACCTAGACGGTCGTGAGGTCTAGGCCTATGATTCATATACCCAAAGRTGTAATAGAATGTAGTGCCAAACTATATACAACTTTCAGCAACGGATCTCTTGGCTCTCGCATCGATGAAGAACGCAGCGAAATGCGATAAGTAATGTGAATTGCAGAATTCAGTGAATCATCGAATCTTTGAACGCACCTTGCGCTCCCTGGTATTCCGAGGAGCATGCCTGTTTGAGTGTCATTAAATTATCAACCTTGGCTTTATGGCTTGGATGTGGGGGTTTGCTGGGACATAGTTCAGCTCCCCTAAAATACATTAGCTAGTGCTCTGTGTGGCTATCATTGGTGTGATAATT…
	'Agrocybe_dura_CBS_157.63'	TCGCAGCTGGATGTGCTCGCCATCTTTATTCTCCACCTGTGCACCTCTTGTAGACCTGGATGGTCTTGAGGTCCAGGCCTATG-TACACACACCCATTGATGTAACAGAATGTAGTGCCAAAACTTATACAACTTTCAGCAACGGATCTCTTGGCTCTCGCATCGATGAAGAACGCAGCGAAATGCGATAAGTAATGTGAATTGCAGAATTCAGTGAATCATCGAATCTTTGAACGCACCTTGCGCTCCTTGGTATTCCGAGGAGCATGCCTGTTTGAGTGTCATTAAATTCTCAAACCTGGGTTGTGGCTTTGGATGTGGGGGTTTGCTGGCTTACGAGTCTGCTCCCCTGAAATGCATTAGCTGGTGTCTTTCTTTTCTGTCACTGGTGTGATAACT…
	'Agrocybe_dura_CBS_246.38'	CTGCAGCTGGATGTGCTCGCCATCTTTATTCTCCACCTGTGCACCTCCTGTAGACCTGGATGGTCTTGAGGTCCAGGCCTATG-TACACACACCCAATGATGTAACAGAATGTAGTGCCAAAACTTATACAACTTTCAGCAACGGATCTCTTGGCTCTCGCATCGATGAAGAACGCAGCGAAATGCGATAAGTAATGTGAATTGCAGAATTCAGTGAATCATCGAATCTTTGAACGCACCTTGCGCTCCTTGGTATTCCGAGGAGCATGCCTGTTTGAGTGTCATTAAATTCTCAAACCTGGGTTGTGGCTTTGGATGTGGGGGTTTGCTGGCTTACAAGTCTGCTCCCCTGAAATGCATTAGCTGGTGTCTTTCTTTTCTGTCATTGGTGTGATAACT…
	Cyclocybe_erebia_PBM_2760	TTGTTGCTGGATGTGCACGCCTTCTTTATTTTCCACCTGTGCACCACTTGTAGGCTTGAATAGCTTTGAGGTTCAAGTCTATG-TTACTACACCCATTGTAAACCCAGAATGTAGTGCCAAACACTATACAACTTTCAGCAACGGATCTCTTGGCTCTCGCATCGATGAAGAACGCAGCGAAATGCGATAAGTAATGTGAATTGCAGAATTCAGTGAATCATCGAATCTTTGAACGCACCTTGCGCTCCTTGGTATTCCGAGGAGCATGCCTGTTTGAGTGTCATTAAATTCTCAACCCGAGGTTTTGGGCTTGGACTTGGGGTTTTGCCGGCCCGGTCGTCGGCTCCCCTGAAATGTATTAGCTGGTCTGCCCCTCTCTCCAT-TTGGTGTGATAGTT…
	'Agrocybe_firma_CBS_390.79'	TTGTAGCTGGATGTGCTCGCCTACTTTATTCTCCACCTGTGCACCCTTTGTAGACCTGGACGGTCGAGAGGTCCAGGTTTATGATTCACATACCCAAAGATGTAACAGAATGTAGTGCCAAACTATATACAACTTTCAGCAACGGATCTCTTGGCTCTCGCATCGATGAAGAACGCAGCGAAATGCGATAAGTAATGTGAATTGCAGAATTCAGTGAATCATCGAATCTTTGAACGCACCTTGCGCTCCTTGGTATTCCGAGGAGCATGCCTGTTTGAGTGTCATTAAATTATCAACCTTAGCTTTATGGCTTGGACTTGGGGGTGTGTAGGCTTATTAGTCTGCTCCCCTTAAAGGTATTAGCTGGTGCCCCACAGTGCCGTCATTGGTGTGATAATT…
	Agrocybe_firma_G2244	???????????????????????????????????????????????????????????????????????????????????????????????????????????????????????????????????????????????????????????????????????????????????????????????????????????????????????????????????????????????????????????????????????????????????????????????????????????????????????????????????????????????????????????????????????????????????????????????????????????????…
	Agrocybe_firma_RMA17	TTGTAGCTGGATGTGCTCGCCTACTTTATTCTCCACCTGTGCACCCTTTGTAGACCTGGACGGTCGAGAGGTCCAGGTTTATGATTCACATACCCAAAGATGTAACAGAATGTAGTGCCAAACTATATACAACTTTCAGCAACGGATCTCTTGGCTCTCGCATCGATGAAGAACGCAGCGAAATGCGATAAGTAATGTGAATTGCAGAATTCAGTGAATCATCGAATCTTTGAACGCACCTTGCGCTCCTTGGTATTCCGAGGAGCATGCCTGTTTGAGTGTCATTAAATTATCAACCTTAGCTTTATGGCTTGGACTTGGGGGTGTGTAGGCTTATTAGTCTGCTCCCCTTAAAGGTATTAGCTGGTGCCCCACAGTGCCGTCATTGGTGTGATAATT…
	Agrocybe_ochracea_A10	TTGTAGCTGGATGTGCTCGCCATCTTTATTCTCCACCTGTGCACCCTTTGTAGACCTGGACGGTCGGGGAGTCCAGGCCTATGTTACACATACCCAAAGATGTAACAGAATGTAGTGCCAAACTATATACAACTTTCAGCAACGGATCTCTTGGCTCTCGCATCGATGAAGAACGCAGCGAAATGCGATAAGTAATGTGAATTGCAGAATTCAGTGAATCATCGAATCTTTGAACGCACCTTGCGCGCCTTGGTATTCCGAGGAGCATGCCTGTTTGAGTGTCATTAAATTCTCAACCTTAGCTTTATGGCTTGGACTTGGGGGTTTGCTGGCTTATTAGTCTGCTCCCCTTAAATGTATTAGCCGGTGCCCCGCAGTGCCGTCATTGGTGTGGTAATT…
	Cyclocybe_parasitica_BRQ02_24	???????????????????????????????????????????????????????????????????????????????????????????????????????????????????????????????????????????????????????????????????????????????????????????????????????????????????????????????????????????????????????????????????????????????????????????????????????????????????????????????????????????????????????????????????????????????????????????????????????????????…
	Cyclocybe_parasitica_PDD_95998	TTGATGCTGGATGTGCACCGCTTCTTTATTCTCCACCTGTGCACCCTTTGTAGGCTTGAACAGTGTTGGGGTTCGAGTCTATGTACACTACACCCATTGAAACC-TAGAATGTCGTGCCAAACGCTATACAACTTTCAGCAACGGATCTCTTGGCTCTCGCATCGATGAAGAACGCAGCGAAATGCGATAAGTAATGTGAATTGCAGAATTCAGTGAATCATCGAATCTTTGAACGCACCTTGCGCTCCTTGGTATTCCGAGGAGCATGCCTGTTTGAGTGTCATTACATTCTCAACCTGAATT--ACGGCTTGGACTTGGGGGTGTGCCGGCCCAAAGGTCGGCTCCCCTTAAATGCATTAGCTGGTCGCCCCTCTCGCTGAC-TTGGTGTGATAATT…
	'Agrocybe_pediades_CBS_104.39'	TTGTAGCTGGATGTGCTCGCCATCTTTATTCTCCACCTGTGCACCCTTTGTAGACCTGGACGGTCGGGAGGTCCAGGCCTATGTTACACATACCCAAAGATGTAACAGAATGTAGTGCCAAACTATATACAACTTTCAGCAACGGATCTCTTGGCTCTCGCATCGATGAAGAACGCAGCGAAATGCGATAAGTAATGTGAATTGCAGAATTCAGTGAATCATCGAATCTTTGAACGCACCTTGCGCTCCTTGGTATTCCGAGGAGCATGCCTGTTTGAGTGTCATTAAATTCTCAACCTTAGCTTTATGGCTTGGACTTGGGGGTTTGCTGGCTTATTAGTCTGCTCCCCTTAAATGTATTAGCCGGTGCCCCGCAGTGCCGTCATTGGTGTGATAATT…
	Agrocybe_pediades_PBM2080	TTGTAGCTGGATGTGCTCGCCATCTTTATTCTCCACCTGTGCACCCTTTGTAGACCTGGACGGTCGGGAGGTCCAGGCCTATGTTACACATACCCAAAGATGTAACAGAATGTAGTGCCAAACTATATACAACTTTCAGCAACGGATCTCTTGGCTCTCGCATCGATGAAGAACGCAGCGAAATGCGATAAGTAATGTGAATTGCAGAATTCAGTGAATCATCGAATCTTTGAACGCACCTTGCGCTCCTTGGTATTCCGAGGAGCATGCCTGTTTGAGTGTCATTAAATTCTCAACCTTAGCTTTATGGCTTGGACTTGGGGGTTTGCTGGCTTATTAGTCTGCTCCCCTTAAATGTATTAGCCGGTGCCCCGCAGTGCCGTCATTGGTGTGATAATT…
	Agrocybe_praecox_AFTOL_ID_728	TTGTAGCTGGATGTGCTCGCCAACTTTATTCTCCACCTGTGCACCCTTTGTAGACCTGGAGGGTCGGGRGGTCCAGGCCTATGATTCACATACCCAAAGATGTAACAGAATGTAGTGCCAAACTATATACAACTTTCAGCAACGGATCTCTTGGCTCTCGCATCGATGAAGAACGCAGCGAAATGCGATAAGTAATGTGAATTGCAGAATTCAGTGAATCATCGAATCTTTGAACGCACCTTGCGCTCCTTGGTATTCCGAGGAGCATGCCTGTTTGAGTGTCATTAAATTCTCAACCTTAGCTTTATGGCTTGGAYTTGGGGGTTTGCTGGCTTATYAGTCTGCTCCCCTTAAATGTATTAGCTGGCGCCCCGCAGTGCCGTCATTGGTGTGATAATT…
	Agrocybe_praecox_CCBAS_641	TTGTAGCTGGATGTGCTCGCCAACTTTATTCTCCACCTGTGCACCCTTTGTAGACCTGGAGGGTCGGGAGGTCCAGGCCTATGATTCACATACCCAAAGATGTAACAGAATGTAGTGCCAAACTATATACAACTTTCAGCAACGGATCTCTTGGCTCTCGCATCGATGAAGAACGCAGCGAAATGCGATAAGTAATGTGAATTGCAGAATTCAGTGAATCATCGAATCTTTGAACGCACCTTGCGCTCCTTGGTATTCCGAGGAGCATGCCTGTTTGAGTGTCATTAAATTCTCAACCTTAGCTTTATGGCTTGGACTTGGGGGTTTGCTGGCTTATTAGTCTGCTCCCCTTAAATGTATTAGCTGGCGCCCCGCAGTGCCGTCATTGGTGTGATAATT…
	Agrocybe_praecox_GLM_51238	???????????????????????????????????????????????????????????????????????????????????????????????????????????????????????????????????????????????????????????????????????????????????????????????????????????????????????????????????????????????????????????????????????????????????????????????????????????????????????????????????????????????????????????????????????????????????????????????????????????????…
	Agrocybe_praecox_PBM_2310_WA	TTGTAGCTGGATGTGCTCGCCAACTTTATTCTCCACCTGTGCACCCTTTGTAGACCTGGAGGGTCGGGRGGTCCAGGCCTATGATTCACATACCCAAAGATGTAACAGAATGTAGTGCCAAACTATATACAACTTTCAGCAACGGATCTCTTGGCTCTCGCATCGATGAAGAACGCAGCGAAATGCGATAAGTAATGTGAATTGCAGAATTCAGTGAATCATCGAATCTTTGAACGCACCTTGCGCTCCTTGGTATTCCGAGGAGCATGCCTGTTTGAGTGTCATTAAATTCTCAACCTTAGCTTTATGGCTTGGAYTTGGGGGTTTGCTGGCTTATYAGTCTGCTCCCCTTAAATGTATTAGCTGGCGCCCCGCAGTGCCGTCATTGGTGTGATAATT…
	Agrocybe_praecox_PDD_86836	TTGTAGCTGGATGTGCTCGCCAACTTTATTCTCCACCTGTGCACCCTTTGTAGACCTGGAGGGTCGGGAGGTCCAGGCCTATGATTCACATACCCAAAGATGTAACAGAATGTAGTGCCAAACTATATACAACTTTCAGCAACGGATCTCTTGGCTCTCGCATCGATGAAGAACGCAGCGAAATGCGATAAGTAATGTGAATTGCAGAATTCAGTGAATCATCGAATCTTTGAACGCACCTTGCGCTCCTTGGTATTCCGAGGAGCATGCCTGTTTGAGTGTCATTAAATTCTCAACCTTAGCTTTATGGCTTGGACTTGGGGGTTTGCTGGCTTATCAGTCTGCTCCCCTTAAATGTATTAGCTGGCGCCCCGCAGTGCCGTCATTGGTGTGATAATT…
	Agrocybe_praecox_PDD_97052	TTGTAGCTGGATGTGCTCGCYAACTTTATTCTCCACCTGTGCACCCTTTGTAGACCTGGAGGGTCGGGAGGTCCAGGCCTATGATTCACATACCCAAAGATGTAACAGAATGTAGTGCCAAACTATATACAACTTTCAGCAACGGATCTCTTGGCTCTCGCATCGATGAAGAACGCAGCGAAATGCGATAAGTAATGTGAATTGCAGAATTCAGTGAATCATCGAATCTTTGAACGCACCTTGCGCTCCTTGGTATTCCGAGGAGCATGCCTGTTTGAGTGTCATTAAATTCTCAACCTTAGCTTTATGGCTTGGACTTGGGGGTTTGCTGGCTTATTAGTCTGCTCCCCTTAAATGTATTAGCTGGCGCCCCGCAGTGCCGTCATTGGTGTGATAATT…
	Agrocybe_pusiola_G0140	???????????????????????????????????????????????????????????????????????????????????????????????????????????????????????????????????????????????????????????????????????????????????????????????????????????????????????????????????????????????????????????????????????????????????????????????????????????????????????????????????????????????????????????????????????????????????????????????????????????????…
	Agrocybe_pusiola_LO304_05	TTGCAGCTGGATGTGCTCATCATTTTTATTCTCCACCTGTGCAC-TCTTGTAGACCTGGATTGCTTAAGCATTCAGGACTATGATTCATATACCCAAAGATGTAACAGAATGTATTGCCAAACTATATACAACTTTCAGCAACGGATCTCTTGGCTCTCGCATCGATGAAGAACGCAGCGAAATGCGTTAAGTAATGTGAATTGCAGAATTCAGTGAATCATCGAATCTTTGAACGCACCTTGCGCTCCTTGGTATTCCGAGGAGCATGCCTGTTTGAGTGTCATTAAATTATCAAACTTAGCTTTATGGATTGGACTTGGGGGTTTGCTGGCTTAAGAGTCAGCTCCCCTTAAATGTATTAGCTTGTTCCCCGCGTGGTTGTCATTGGTGTGATAATT…
	Agrocybe_putaminum_PDD_96108	TTGTAGCTGGATGTGCTCGCCATCTTTATTCTCCACCTGTGCACCCTTTGTAGACCTGGACGGTCGGGAGGTCCAGGCCTATGATTCACATACCCAAAGATGTAACAGAATGTAGTGCCAAACTATATACAACTTTCAGCAACGGATCTCTTGGCTCTCGCATCGATGAAGAACGCAGCGAAATGCGATAAGTAATGTGAATTGCAGAATTCAGTGAATCATCGAATCTTTGAACGCACCTTGCGCTCCTTGGTATTCCGAGGAGCATGCCTGTTTGAGTGTCATTAAATTCTCAACCTTAGCTTTATGGCTTGGACTTGGGGGTTTGCTGGCTTATTAGTCTGCTCCCCTTAAATGTATTAGCCGGCGCCCCGCAGTGCCGTCATTGGTGTGATAATT…
	Agrocybe_retigera_FLAS_F_60923	TTGTAGCTGGAAGTGCTCGCCATCTTTATTCTCCACCTGTGCACCTTTTGTAGACCTGGATGGATGGCGAGTTCAGGCCTATGTTTCATATACCCAATGATGTAACAGAATGTAATGCCAAACTATATACAACTTTCAGCAACGGATCTCTTGGCTCTCGCATCGATGAAGAACGCAGCGAAATGCGATAAGTAATGTGAATTGCAGAATTCAGTGAATCATCGAATCTTTGAACGCACCTTGCGCTCCTTGGTATTCCGAGGAGCATGCCTGTTTGAGTGTCATTAAATTCTCAACC?????????????????????????????????????????????????????????????????????????????????????????????????????…
	Agrocybe_rivulosa_CCB160	GTTGAGCTGGAGGTGCTCGCCCTATTTATTCTCCTCCTGTGCACCCCTTGTAG-------------------------CTATGACTCTCATTCCTCAAGATGTAACAGAATGTAGTGCCAAAAGTTATACAACTTTCAGCAACGGATCTCTTGGCTCTCGCATCGATGAAGAACGCAGCGAAATGCGATAAGTAATGTGAATTGCAGAATTCAGTGAATCATCGAATCTTTGAACGCACCTTGCGCTCCTTGGTATTCCGAGGAGCATGCCTGTTTGAGTGTCATTAAATTCTCAACCTCAGCTTTGTGGCTTGGATGTGGGGGCTTGCTGGCTTATTAGTCTGCTCCCCTGAAATGCATTAGCTGGCTGCCTCTTTGCCTA--ATTGGTGTGATAATT…
	Cyclocybe_salicaceicola_YAASM0711	TTGATGCTGGATGTGCACCGCGTCTTTATTTTCCACCTGTGCACCCTTTGTAGGCTTGAACAGTGTTGGGGTTCGAGTCTATGTACACTATACCCATTGAACCCTTAGAATGTTGTGCCAAACACTATACAACTTTCAGCAACGGATCTCTTGGCTCTCGCATCGATGAAGAACGCAGCGAAATGCGATAAGTAATGTGAATTGCAGAATTCAGTGAATCATCGAATCTTTGAACGCACCTTGCGCTCCTTGGTATTCCGAGGAGCATGCCTGTTTGAGTGTCATTACATTCTCAACCGGATTTTGATGGCTTGGACTTGGGGGTGTGCCGGCCCAAAGGTCGGCTCCCCTTAAATGTATTAGCTGGTTGCCCCTCTCGTCGAC-TTGGTGTGATAAAT…
	Agrocybe_semiorbicularis_MSC_378490	TTGTAGCTGGATGTGCTCGCCATCTTTATTCTCCACCTGTGCACCCTTTGTAGACCTGGACGGTCGGGAGGTCCAGGCCTATGTTACACATACCCAAAGATGTAACAGAATGTAGTGCCAAACTATATACAACTTTMAGCAACGGATCTCTTGGCTCTCGCATCGATGAAGAACGCAGCGAAATGCGATAAGTAATGTGAATTGCAGAATTCAGTGAATCATCGAATCTTTGAACGCACCTTGCGCTCCTTGGTATTCCGAGGAGCATGCCTGTTTGAGTGTCATTAAATTCTCAACCTTAGCTTTATGGCTTGGACTTGGGGGTTTGCTGGCTTATTAGTCTGCTCCCCTTAAATGTATTAGCTGGTGCCCCGCAGTGCCGTCATTGGTGTGATAATT…
	Agrocybe_smithii_CCBAS_798	TTGTAGCTGGATGTGCTCGCCAACTTTATTCTCCACCTGTGCACCCTTTGTAGACCTGGAGGGTCGGGAGGTCCAGGCCTATGATTCACATACCCAAAGATGTAACAGAATGTAGTGCCAAACTATATACAACTTTCAGCAACGGATCTCTTGGCTCTCGCATCGATGAAGAACGCAGCGAAATGCGATAAGTAATGTGAATTGCAGAATTCAGTGAATCATCGAATCTTTGAACGCACCTTGCGCTCCTTGGTATTCCGAGGAGCATGCCTGTTTGAGTGTCATTAAATTCTCAACCTTAGCTTTATGGCTTGGACTTGGGGGTTTGCTGGCTTATTAGTCTGCTCCCCTTAAATGTATTAGCTGGCGCCCCGCAGTGCCGTCATTGGTGTGATAATT…
	Agrocybe_smithii_PBM2298	???????????????????????????????????????????????????????????????????????????????????ATWCACATACCCAAAGATGTATCAGAATGTAGTGCCAAACTATATACAACTTTCAGCAACGGATCTCTTGGCTCTCGCATCGATGAAGAACGCAGCGAAATGCGATAAGTAATGTGAATTGCAGAATTCAGTGAATCATCGAATCTTTGAACGCACCTTGCGCTCCTTGGTATTCCGAGGAGCATGCCTGTTTGAGTGTCATTAAATTCTCAACCTTAGCTTTATGGCTTGGACTTGGGGGTTTGCTGGCTTATTAGTCTGCTCCCCTTAAATGTATTAGCCGGCGCCCCGCAGTGCCGTCATTGGTGTGATAATT…
	Agrocybe_subpediades_LE_217898	??????????ATGTGCTCGCCATCTTTATTCTCCACCTGTGCACCCTTTGTAGACCTGGACGGTCGGGAGGTCCAGGCCTATGTTACACATACCCAAAGATGTAACAGAATGTAGTGCCAAACTATATACAACTTTCAGCAACGGATCTCTTGGCTCTCGCATCGATGAAGAACGCAGCGAAATGCGATAAGTAATGTGAATTGCAGAATTCAGTGAATCATCGAATCTTTGAACGCACCTTGCGCTCCTTGGTATTCCGAGGAGCATGCCTGTTTGAGTGTCATTAAATTCTCAACCTTAGCTTTATGGCTTGGACTTGGGGGTTTGCTGGCTTATTAGTCTGCTCCCCTTAAATGTATTAGCCGGTGCCCCGCAGTGCCGTCATTGGTGTGATAATT…
	Agrocybe_vervacti_BAYER_G_618	???????????????????????????????????????????????????????????????????????????????????????????????????????????????????????????????????????????????????????????????????????????????????????????????????????????????????????????????????????????????????????????????????????????????????????????????????????????????????????????????????????????????????????????????????????????????????????????????????????????????…
	Alnicola_cholea_PAM03_14	TTGTTGCTGGATGTGCACACTATCCTCATTCTCCACCTGTGCACCTTTTGTAGACCTGGACGGTCGGGAAGTCCAGGCCTATGTTTCATATACCCATAGATGTAACAGAATGTATTGCCAAACSATATACAACTTTCAGCAACGGATCTCTTGGCTCTCGCATCGATGAAGAACGCAGCGAAATGCGATAAGTAATGTGAATTGCAGAATTCAGTGAATCATCGAATCTTTGAACGCACCTTGCGCTCCTTGGTATTCCGAGGAGCATGCCTGTTTGAGTGTCATTAAATTCTCAACCTTAGCTTTATGGATTGGATGTGGGGGTTTGCCGGCTTCGAGGTCAGCTCCCCTTAAATGCATTAGCTGGTGCCCCGC-GTGCCATCATTGGTGTGATAATT…
	Cortinarius_bulliardii_IB19920363	TTGCTGCTGGATGTGCACACCATCTTTATTCTCCACCTGTGCACCTTTTGTAGGCCCTGG-----------CCATGGTCTATGCTGCATTTACCCAATGATGTCATAGAATGTAGTGCCGAAATCTATACAACTTTCAGCAACGGATCTCTTGGCTCTCGCATCGATGAAGAACGCAGCGAAATGCGATAAGTAATGTGAATTGCAGAATTCAGTGAATCATCGAATCTTTGAACGCACCTTGCGCTCCTTGGTATTCCGAGGAGCATGCCTGTTTGAGTGTCATTAATATA------TCAACCTCGTGGTTTGGATGTGGGGGTTTGCTGGCCTAAGGGTCAGCTCCTCTGAAATGCATTAGCAGAACGA--------CTGTTATTGGTGTGATAACT…
	Cortinarius_traganus_KH10	TTGTTGCTGGATGTGCACACCATCTTTATTCTCCACCTGTGCACCTTTTGTAGACCT--------------TTCAGGTCTATGCTTCATTTACCCAATGATGTCATAGAATGTTGTGCCAAAATCTATACAACTTTCAGCAACGGATCTCTTGGCTCTCGCATCGATGAAGAACGCAGCGAAATGCGATAAGTAATGTGAATTGCAGAATTCAGTGAATCATCGAATCTTTGAACGCACCTTGCGCTCCTTGGTATTCCGAGGAGCATGCCTGTTTGAGTGTCATTAATATATATA--TCAACCTTGTGGTTTGGATGTGGGGGTTTGCTGGCTTAGGGTTCAGCTCCTCTGAAATGCATTAGCAGAACAA--------CTGTTATTGGCGTGATAACT…
	Cortinarius_violaceus__MTS_4854	TTGCTGCTGGATGTGCACACTATCTTTATTCTTCACATGTGCACCTCTTGTAGACTTTGGGGTTTTTGAGGTCCAAATCTATGCTTCATATACCT----ATGTTATAGAATGTATTGCCAAAACCTATACAACTTTCAGCAACGGATCTCTTGGCTCTCGCATCGATGAAGAACGCAGCGAAATGCGATAAGTAATGTGAATTGCAGAATTCAGTGAATCATCGAATCTTTGAACGCACCTTGCACTCCTTGGTATTCCGAGGAGTATGCCTGTTTGAGTGTCATTAATATATCAACCTCAAGCTTAGTGTTTGGATTTGGGGTTGTGCTGGTCTGAAGGTCAGCTCCCCTGAAATGTATTAGCAGAACAATTTGTTG-CCGTTATTAATGTGATAACT…
	Cyclocybe_aegerita_AAE-3	TTGATGCTGGATGTGCACCGCGTCTTTATTTTCCACCTGTGCACCCTTTGTAGGCTTGAACAGTGTTGGGGTTCGAGTCTATGTACACTATACCCATTGAAACCTTAGAATGTTGTGCCAAACACTATACAACTTTCAGCAACGGATCTCTTGGCTCTCGCATCGATGAAGAACGCAGCGAAATGCGATAAGTAATGTGAATTGCAGAATTCAGTGAATCATCGAATCTTTGAACGCACCTTGCGCTCCTTGGTATTCCGAGGAGCATGCCTGTTTGAGTGTCATTACATTCTCAACCGGATTT--ATGGGTTGGACTTGGGGGTGTGC??????????????????????????????????????????????????????????????????????…
	Cyclocybe_aegerita_AaM	TTGATGCTGGATGTGCACCGCGTCTTTATTTTCCACCTGTGCACCCTTTGTAGGCTTGAACAGTGTTGGGGTTCGAGTCTATGTACACTATACCCATTGAAACCTTAGAATGTTGTGCCAAACACTATACAACTTTCAGCAACGGATCTCTTGGCTCTCGCATCGATGAAGAACGCAGCGAAATGCGATAAGTAATGTGAATTGCAGAATTCAGTGAATCATCGAATCTTTGAACGCACCTTGCGCTCCTTGGTATTCCGAGGAGCATGCCTGTTTGAGTGTCATTACATTCTCAACCGGATTT--ATGGGTTGGACTTGGGGGTGTGCCGGCC?????????????????????????????????????????????????????????????????…
	'Cyclocybe_aegerita_CBS_127.88'	TTGATGCTGGATGTGCACCGCGTCTTTATTTTCCACCTGTGCACCCTTTGTAGGCTTGAACAGTGTTGGGGTTCGAGTCTATGTACACTATACCCATTGAAACCTTAGAATGTTGTGCCAAACACTATACAACTTTCAGCAACGGATCTCTTGGCTCTCGCATCGATGAAGAACGCAGCGAAATGCGATAAGTAATGTGAATTGCAGAATTCAGTGAATCATCGAATCTTTGAACGCACCTTGCGCTCCTTGGTATTCCGAGGAGCATGCCTGTTTGAGTGTCATTACATTCTCAACCGGATTT--ATGGGTTGGACTTGGGGGTGTGCCGGCCCA?AGGTCGGCTCCCCTTA?ATGCATTA?CTGGTTGCCCCTCTCGTCGAC-TTGGTGTGATAAAT…
	'Cyclocybe_aegerita_CBS_178.69'	TTGATGCTGGATGTGCACCGCGTCTTTATTTTCCACCTGTGCACCCTTTGTAGGCTTGAACAGTGTTGGGGTTCGAGTCTATGTACACTATACCCATTGAAACCTTAGAATGTTGTGCCAAACACTATACAACTTTCAGCAACGGATCTCTTGGCTCTCGCATCGATGAAGAACGCAGCGAAATGCGATAAGTAATGTGAATTGCAGAATTCAGTGAATCATCGAATCTTTGAACGCACCTTGCGCTCCTTGGTATTCCGAGGAGCATGCCTGTTTGAGTGTCATTACATTCTCAACCGGATTT--ATGGGTTGGACTTGGGGGTG?????????????????????????????????????????????????????????????????????????…
	'Cyclocybe_aegerita_CBS_358.51'	TTGATGCTGGATGTGCACCGCGTCTTTATTTTCCACCTGTGCACCCTTTGTAGGCTTGAACAGTGTTGGGGTTCGAGTCTATGTACACTATACCCATTGAAACCTTAGAATGTTGTGCCAAACACTATACAACTTTCAGCAACGGATCTCTTGGCTCTCGCATCGATGAAGAACGCAGCGAAATGCGATAAGTAATGTGAATTGCAGAATTCAGTGAATCATCGAATCTTTGAACGCACCTTGCGCTCCTTGGTATTCCGAGGAGCATGCCTGTTTGAGTGTCATTACATTCTCAACCGGATTT--ATGGGTTGGACTTGGGGGTG?????????????????????????????????????????????????????????????????????????…
	'Cyclocybe_aegerita_CBS_832.87'	TTGATGCTGGATGTGCACCGCGTCTTTATTTTCCACCTGTGCACCCTTTGTAGGCTTGAACAGTGTTGGGGTTCGAGTCTATGTACACTATACCCATTGAAACCTTAGAATGTTGTGCCAAACACTATACAACTTTCAGCAACGGATCTCTTGGCTCTCGCATCGATGAAGAACGCAGCGAAATGCGATAAGTAATGTGAATTGCAGAATTCAGTGAATCATCGAATCTTTGAACGCACCTTGCGCTCCTTGGTATTCCGAGGAGCATGCCTGTTTGAGTGTCATTACATTCTCAACCGGATTT--ATGGGTTGGACTTGGGGGTGTGCCGGCCCAAAGGTCGGCTCCCCTTAAATGCATTAGCTGGTTGCCCCTCTCGTCGAC-TTGGTGTGATAAAT…
	Cyclocybe_aegerita_CCBAS_311	TTGATGCTGGATGTGCACCGCGTCTTTATTTTCCACCTGTGCACCCTTTGTAGGCTTGAACAGTGTTGGGGTTCGAGTCTATGTACACTATACCCATTGAAACCTTAGAATGTTGTGCCAAACACTATACAACTTTCAGCAACGGATCTCTTGGCTCTCGCATCGATGAAGAACGCAGCGAAATGCGATAAGTAATGTGAATTGCAGAATTCAGTGAATCATCGAATCTTTGAACGCACCTTGCGCTCCTTGGTATTCCGAGGAGCATGCCTGTTTGAGTGTCATTACATTCTCAACCGGATTT--ATGGGTTGGACTTGGGGGTGTGCCGGCCCAAAGGTCGGCTCCCCTTAAATGCATTAGCTGGTTGCCCCTCTCGTCGAC-TTGGTGTGATAAAT…
	Cyclocybe_aegerita_CCBAS_316	TTGATGCTGGATGTGCACCGCGTCTTTATTTTCCACCTGTGCACCCTTTGTAGGCTTGAACAGTGTTGGGGTTCGAGTCTATGTACACTATACCCATTGAAACCTTAGAATGTTGTGCCAAACACTATACAACTTTCAGCAACGGATCTCTTGGCTCTCGCATCGATGAAGAACGCAGCGAAATGCGATAAGTAATGTGAATTGCAGAATTCAGTGAATCATCGAATCTTTGAACGCACCTTGCGCTCCTTGGTATTCCGAGGAGCATGCCTGTTTGAGTGTCATTACATTCTCAACCGGATTT--ATGGGTTGGACTTGGGGGTGTGCCGGCCCAAAGGTCGGCTCCCCTTAAATGCATTAGCTGGTTGCCCCTCTCGTCGAC-TTGGTGTGATAAAT…
	Cyclocybe_aegerita_CCBAS_318	TTGATGCTGGATGTGCACCGCGTCTTTATTTTCCACCTGTGCACCCTTTGTAGGCTTGAACAGTGTTGGGGTTCGAGTCTATGTACACTATACCCATTGAAACCTTAGAATGTTGTGCCAAACACTATACAACTTTCAGCAACGGATCTCTTGGCTCTCGCATCGATGAAGAACGCAGCGAAATGCGATAAGTAATGTGAATTGCAGAATTCAGTGAATCATCGAATCTTTGAACGCACCTTGCGCTCCTTGGTATTCCGAGGAGCATGCCTGTTTGAGTGTCATTACATTCTCAACCGGATTT--ATGGGTTGGACTTGGGGGTGTGCCGGCCCAAAGGTCGGCTCCCCTTAAATGCATTAGCTGGTTGCCCCTCTCGTCGAC-TTGGTGTGATAAAT…
	Cyclocybe_aegerita_CCBAS_319	TTGATGCTGGATGTGCACCGCGTCTTTATTTTCCACCTGTGCACCCTTTGTAGGCTTGAACAGTGTTGGGGTTCGAGTCTATGTACACTATACCCATTGAAACCTTAGAATGTTGTGCCAAACACTATACAACTTTCAGCAACGGATCTCTTGGCTCTCGCATCGATGAAGAACGCAGCGAAATGCGATAAGTAATGTGAATTGCAGAATTCAGTGAATCATCGAATCTTTGAACGCACCTTGCGCTCCTTGGTATTCCGAGGAGCATGCCTGTTTGAGTGTCATTACATTCTCAACCGGATTT--ATGGGTTGGACTTGGGGGTGTGCCGGCCCAAAGGTCGGCTCCCCTTAAATGCATTAGCTGGTTGCCCCTCTCGTCGAC-TTGGTGTGATAAAT…
	Cyclocybe_aegerita_CCBAS_677	TTGATGCTGGATGTGCACCGCGTCTTTATTTTCCACCTGTGCACCCTTTGTAGGCTTGAACAGTGTTGGGGTTCGAGTCTATGTACACTATACCCATTGAAACCTTAGAATGTTGTGCCAAACACTATACAACTTTCAGCAACGGATCTCTTGGCTCTCGCATCGATGAAGAACGCAGCGAAATGCGATAAGTAATGTGAATTGCAGAATTCAGTGAATCATCGAATCTTTGAACGCACCTTGCGCTCCTTGGTATTCCGAGGAGCATGCCTGTTTGAGTGTCATTACATTCTCAACCGGATTT--ATGGGTTGGACTTGGGGGTGTGCCGGCCCAAAGGTCGGCTCCCCTTAAATGCATTAGCTGGTTGCCCCTCTCGTCGAC-TTGGTGTGATAAAT…
	Cyclocybe_aegerita_CCBAS_753	TTGATGCTGGATGTGCACCGCGTCTTTATTTTCCACCTGTGCACCCTTTGTAGGCTTGAACAGTGTTGGGGTTCGAGTCTATGTACACTATACCCATTGAAACCTTAGAATGTTGTGCCAAACACTATACAACTTTCAGCAACGGATCTCTTGGCTCTCGCATCGATGAAGAACGCAGCGAAATGCGATAAGTAATGTGAATTGCAGAATTCAGTGAATCATCGAATCTTTGAACGCACCTTGCGCTCCTTGGTATTCCGAGGAGCATGCCTGTTTGAGTGTCATTACATTCTCAACCGGATTT--ATGGGTTGGACTTGGGGGTGTGCCGGCCCAAAGGTCGGCTCCCCTTAAATGCATTAGCTGGTTGCCCCTCTCGTCGAC-TTGGTGTGATAAAT…
	Cyclocybe_aegerita_DSM_9613	TTGATGCTGGATGTGCACCGCGTCTTTATTTTCCACCTGTGCACCCTTTGTAGGCTTGAACAGTGTTGGGGTTCGAGTCTATGTACACTATACCCATTGAAACCTTAGAATGTTGTGCCAAACACTATACAACTTTCAGCAACGGATCTCTTGGCTCTCGCATCGATGAAGAACGCAGCGAAATGCGATAAGTAATGTGAATTGCAGAATTCAGTGAATCATCGAATCTTTGAACGCACCTTGCGCTCCTTGGTATTCCGAGGAGCATGCCTGTTTGAGTGTCATTACATTCTCAACCGGATTT--ATGGGTTGGACTTGGGGGTGTGCCGGCCCAAAGGTCGGCTCCCCTTAAATGCATTACCTGGTTGCCCCTCTCGTCGAC-TTGGTGTGATAAAT…
	Cyclocybe_aegerita_IHI536	TTGATGCTGGATGTGCACCGCGTCTTTATTTTCCACCTGTGCACCCTTTGTAGGCTTGAACAGTGTTGGGGTTCGAGTCTATGTACACTATACCCATTGAAACCTTAGAATGTTGTGCCAAACACTATACAACTTTCAGCAACGGATCTCTTGGCTCTCGCATCGATGAAGAACGCAGCGAAATGCGATAAGTAATGTGAATTGCAGAATTCAGTGAATCATCGAATCTTTGAACGCACCTTGCGCTCCTTGGTATTCCGAGGAGCATGCCTGTTTGAGTGTCATTACATTCTCAACCGGATTT--ATGGGTTGGAACTGGGGGTGTGCCGGCCCAAAGGTCGGCTCCCCTTAAATGCATTA?CTGGTTGCCCCTCTCGTCGAC-TTGGTGTGATAAAT…
	Cyclocybe_aegerita_IHI8	TTGATGCTGGATGTGCACCGCGTCTTTATTTTCCACCTGTGCACCCTTTGTAGGCTTGAACAGTGTTGGGGTTCGAGTCTATGTACACTATACCCATTGAAACCTTAGAATGTTGTGCCAAACACTATACAACTTTCAGCAACGGATCTCTTGGCTCTCGCATCGATGAAGAACGCAGCGAAATGCGATAAGTAATGTGAATTGCAGAATTCAGTGAATCATCGAATCTTTGAACGCACCTTGCGCTCCTTGGTATTCCGAGGAGCATGCCTGTTTGAGTGTCATTACATTCTCAACCGGATTT--ATGGGTTGGACTTGGGGGTGTGCCGGCCCAAAGGTCGGCTCCCCTTAAATGCATTAGCTGGTTGCCCCTCTCGTCGAC-TTGGTGTGATAAAT…
	Cyclocybe_sp_IHI15	TTGATGCTGGATGTGCACCGCTTCTTTATTCTCCACCTGTGCACCCTTTGTAGGCTTGAA???????????????????????????????????????????????????????????????????????????????????????????????????????????????????????????????????????????????????????????????????????????????????????????????????????????????????????????????????????????????????????????????????????????????????????????????????????????????????????????????????????????????????…
	Cyclocybe_sp_DSM_22459	TCGATGCTGGATGTGCACCGCTTCTTTATTCTCCACCTGTGCACCCTTTGTAGGCTTGAACAGTGTTGGGGTTCGAGTCTATGTACACTATACCCATTGAAACC-TAGAATGTCGTGCCAAACGCTATACAACTTTCAGCAACGGATCTCTTGGCTCTCGCATCGATGAAGAACGCAGCGAAATGCGATAAGTAATGTGAATTGCAGAATTCAGTGAATCATCGAATCTTTGAACGCACCTTGCGCTCCTTGGTATTCCGAGGAGCATGCCTGTTTGAGTGTCATTACATTCTCAACCTGAATT--ACGGCTTGGACTTGGGGGTGTGCCCGCCCAAAGGTCGGCTCCCCTT???????????????????????????????????????????????…
	Cyclocybesp_IHI392	TTGATGCTGGATGTGCACCGCTTCTTTATTCTCCACCTGTGCACCCTTTGTAGGCTTGAACAGTGTTGGGGTTCGAGTCTATGTACACTATACCCATTG------TAGAATGTCGTGCCAAACGCTATACAACTTTCAGCAACGGATCTCTTGGCTCTCGCATCGATGAAGAACGCAGCGAAATGCGATAAGTAATGTGAATTGCAGAATTCAGTGAATCATCGAATCTTTGAACGCACCTTGCGCTCCTTGGTATTCCGAGGAGCATGCCTGTTTGAGTGTCATTACATTCTCAACCTGAATTTTACGGCTTGGACTTGGGGGTGTGCCGGCCCAAAGGTCGGCTCCCCTTAAATGCATTAGCTGGTCGCCCCTCTCGTTGAC-TTGGTGTGATAATT…
	Cyclocybe_sp_MES02023	??????????????????????????????????????????????????????????????????????????????????????????????????????????????????????????????????????????????????????????????????????????????????????????????????????????????????????????????????????????????????????????????????????????????????????????????????????????????????ACGGCTTGGACTTGGGGGTGTGCCGGCCCAAAGGTCGGCTCCCCTTAAATGCATTAGCTGGTCGCCCCTCTCGCTGAC-TTGGTGTGATAATT…
	Cyclocybe_sp_SC960903	TTGATGCTGGATGTGCACCGCTTCTTTATTCTCCACCTGTGCACCCTTTGTAGGCTTGAACAGTGTTGGGGTTCGAGTCTATGTACACTACACCCATTGAAACC-TAGAATGTCGTGCCAAACGCTATACAACTTTCAGCAACGGATCTCTTGGCTCTCGCATCGATGAAGAACGCAGCGAAATGCGATAAGTAATGTGAATTGCAGAATTCAGTGAATCATCGAATCTTTGAACGCACCTTGCGCTCCTTGGTATTCCGAGGAGCATGCCTGTTTGAGTGTCATTACATTCTCAACCTGA-----ACGGCTTGGACTTGGGGGTGTGCCGGCCCAAAGGTCGGCTCCCCTTAAATGCATTAGCTGGTCGCCCCTCTCGTTGAC-TTGGTGTGGTAATT…
	Cyclocybe_cylindracea_ANGE315	TTGATGCTGGATGTGCACCGCGTCTTTATTTTCCACCTGTGCACCCTTTGTAGGCTTGAACAGTGTTGGGGTTCGAGTCTATGTACACTATACCCATTGAAACCTTAGAATGTTGTGCCAAACACTATACAACTTTCAGCAACGGATCTCTTGGCTCTCGCATCGATGAAGAACGCAGCGAAATGCGATAAGTAATGTGAATTGCAGAATTCAGTGAATCATCGAATCTTTGAACGCACCTTGCGCTCCTTGGTATTCCGAGGAGCATGCCTGTTTGAGTGTCATTACATTCTCAACCGGATTT--ATGGGTTGGACTTGGGGGTGTGCCGGCCCAAAGGTCGGCTCCCCTTAAATGCATTAGCTGGTTGCCCCTCTCGTCGAC-TTGGTGTGATAAAT…
	Cyclocybe_cylindracea_ANGE318	TTGATGCTGGATGTGCACCGCGTCTTTATTTTCCACCTGTGCACCCTTTGTAGGCTTGAACAGTGTTGGGGTTCGAGTCTATGTACACTATACCCATTGAAACCTTAGAATGTTGTGCCAAACACTATACAACTTTCAGCAACGGATCTCTTGGCTCTCGCATCGATGAAGAACGCAGCGAAATGCGATAAGTAATGTGAATTGCAGAATTCAGTGAATCATCGAATCTTTGAACGCACCTTGCGCTCCTTGGTATTCCGAGGAGCATGCCTGTTTGAGTGTCATTACATTCTCAACCGGATTT--ATGGGTTGGACTTGGGGGTGTGCCGGCCCAAAGGTCGGCTCCCCTTAAATGCATTAGCTGGTTGCCCCTCTCGTCGAC-TTGGTGTGATAAAT…
	Agrocybe_praecox_CCBAS_322	TTGTAGCTGGATGTGCTCGCCAACTTTATTCTCCACCTGTGCACCCTTTGTAGACCTGGAGGGTCGGGAGGTCCAGGCCTATGATTCACATACCCAAAGATGTAACAGAATGTAGTGCCAAACTATATACAACTTTCAGCAACGGATCTCTTGGCTCTCGCATCGATGAAGAACGCAGCGAAATGCGATAAGTAATGTGAATTGCAGAATTCAGTGAATCATCGAATCTTTGAACGCACCTTGCGCTCCTTGGTATTCCGAGGAGCATGCCTGTTTGAGTGTCATTAAATTCTCAACCTTAGCTTTATGGCTTGGACTTGGGGGTTTGCTGGCTTATTAGTCTGCTCCCCTTAAATGTATTAGCTGGCGCCCCGCAGTGCCGTCATTGGTGTGATAATT…
	Agrocybe_praecox_CCBAS_645	TTGTAGCTGGATGTGCTCGCCAACTTTATTCTCCACCTGTGCACCCTTTGTAGACCTGGAGGGTCGGGAGGTCCAGGCCTATGATTCACATACCCAAAGATGTAACAGAATGTAGTGCCAAACTATATACAACTTTCAGCAACGGATCTCTTGGCTCTCGCATCGATGAAGAACGCAGCGAAATGCGATAAGTAATGTGAATTGCAGAATTCAGTGAATCATCGAATCTTTGAACGCACCTTGCGCTCCTTGGTATTCCGAGGAGCATGCCTGTTTGAGTGTCATTAAATTCTCAACCTTAGCTTTATGGCTTGGACTTGGGGGTTTGCTGGCTTATTAGTCTGCTCCCCTTAAATGTATTAGCTGGCGCCCCGCAGTGCCGTCATTGGTGTGATAATT…
	Cyclocybe_erebia_IHI606	TTGCTGCTGGATGTGCACGCCTTCTTTATTTTCCACCTGTGCACCACTTGTAGGCTTGAACACCTTTGAGATTCAATTCTATG-TTACTACACCCATTGTAAACCCAAAATGTAGTGCCAAACACTATACAACTTTCACCAACGGATCTCTTGGCTCTCGCATCAATGAAAAACCCACCGAAATGCAATAATTAATGTGAATTGCAAAATTCATTGAATCATCAAATCTTTGAACCCACCTTGCGCTCCTTGGTATTCCAAGGACCATGCCTGTTTGATTGTCATTAAATTCTCAACCCAAGGTTTTGGGCTTGAACTTGGGGTTTCCCCGCCCCGGTCGTCGCCCCCCATGAGATGTATTAGCTGGGCGCCCCCTCCCTCTTT???????????????…
	Cyclocybe_parasitica_ICMP_11668	TTGATGCTGGATGTGCACCGCTTCTTTATTCTCCACCTGTGCACCCTTTGTAGGCTTGAACAGTGTTGGGGTTCGAGTCTATGTACACTACACCCATTGAAACCTTAGAATGTCGTGCCAAACGCTATACAACTTTCAGCAACGGATCTCTTGGCTCTCGCATCGATGAAGAACGCAGCGAAATGCGATAAGTAATGTGAATTGCAGAATTCAGTGAATCATCGAATCTTTGAACGCACCTTGCGCTCCTTGGTATTCCGAGGAGCATGCCTGTTTGAGTGTCATTACATTCTCAACCTGAATTTTACGGCTTGGACTTGGGGGTGTGCCGGCCCAAAGGTCGGCTCCCCTTAAATGCATTAGCTGGTCGCCCCTCTCGCTGAC-TTGGTGTGATAATT…
	Cyclocybe_parasitica_ICMP_16333	TTGATGCTGGATGTGCACCGCTTCTTTATTCTCCACCTGTGCACCCTTTGTAGGCTTGAACAGTGTTGGGGTTCGAGTCTATGTACACTACACCCATTGAAACCTTAGAATGTCGTGCCAAACGCTATACAACTTTCAACAACGGATCTCTTGGCTCTCGCATCGATGAAGAACGCAGCGAAATGCGATAAGTAATGTGAATTGCAGAATTCAGTGAATCATCGAATCTTTGAACGCACCTTGCGCTCCTTGGTATTCCGAGGAGCATGCCTGTTTGAGTGTCATTACATTCTCAACCTGAATTTTACGGCTTGGACTTGGGGGTGTGCCGGCCCAAAGGTCGGCTCCCCTTAAATGCATTAACTGGTCGCCCCTCTCGCTGAA-TTGGTGTGAAAATT…
	Flammula_alnicola_PBM_2608	TTGTAGCTGGATGTGCACACCATCTTTATTCTCCACCTGTGCACATCTTGTAGACCTGGACGGTCGGGAGGTCTAGGCCTATG-TTCATATACCCATAGATGTAACAGAATGTAGTGCCAAACTATATACAACTTTCAGCAACGGATCTCTTGGCTCTCGCATCGATGAAGAACGCAGCGAAATGCGATAAGTAATGTGAATTGCAGAATTCAGTGAATCATCGAATCTTTGAACGCACCTTGCGCTCCTTGGTATTCCGAGGAGCATGCCTGTTTGAGTGTCATTAAATTCTCAACCCCAGCTTTATGGCTTGGATGTGGGGGTGTGCCGGCTTTGAARTCAGCTCCCCTTAAATGTATTAGCCGGTGCCCTTT-GTGCTGTCATTGGTGTGATAATT…
	Galerina_marginata_352291	TTGTCGCTGGATGTGCACGCCATCTTTATTTTCCACCTGTGCACACTTTGTAGACTTGAACAGTCGGGAGGTTCAAGGCTATG-TTCATATACCCAAA-ATGTAACAGAATGTAGTGCCAAACTATATACAACTTTCAGCAACGGATCTCTTGGCTCTCGCATCGATGAAGAACGCAGCGAAATGCGATAAGTAATGTGAATTGCAGAATTCAGTGAATCATCGAATCTTTGAACGCACCTTGCGCTCCTTGGTATTCCGAGGAGCATGCCTGTTTGAGTGTCATTAAATTCTCAACCCCAGTTTTATGGCTTGGACTTGGGGGTTTGCTGGCTTAGAAGTCTGCTCCCCTTAAATGTATTAGCCGGTACCCGTG-TGGTCGTCATTGGTGTGATAATT…
	Gymnopilus_penetrans_INM_2_87177	TTGTAGCTGGATGTGCTCGCCATCTTTATTTTCCACCTGTGCACTTTTTGTAGATTTAGACAGTTGGGAGGTCCAAATCTATG-TTTATATACCC--AGATGTAATAGAATGTAGTGCCAAACTATATACAACTTTCAGCAACGGATCTCTTGGCTCTCGCATCGATGAAGAACGCAGCGAAATGCGATAAGTAATGTGAATTGCAGAATTCAGTGAATCATCGAATCTTTGAACGCACCTTGCGCCCCTTGGTATTCCGAGGGGCATGCCTGTTTGAGTGTCATTAAATTCTCAACCCTAGCTTTATGGCTTGGATGTGGGGGTTTTCCGGGTTAAAAATCAGCTCCCCTAAAATGTTTAAGCTGGGGCCCCCGGGGGCTATCACTGGTGTGATAATT…
	Hebeloma_sinapizans_HJB11437	TTGTTGCTGGATGTGCACACCATCCTCATTCTCCACCTGTGCACCTCTTGTAGACTTGGACGGTCGGGAGGTCCAGGTCTATGTTTCATATACCCATTGATGTAACAGAATGTAGTGCCAAAACTTATACAACTTTCAGCAACGGATCTCTTGGCTCTCGCATCGATGAAGAACGCAGCGAAATGCGATAAGTAATGTGAATTGCAGAATTCAGTGAATCATCGAATCTTTGAACGCACCTTGCGCTCCTTGGTATTCCGAGGAGCATGCCTGTTTGAGTGTCATTAAATTCTCAACCTCAGCTTTATGGCTTGGATATGGGGGTTTGCTGGCTTGATGGTCAGCTCCCCTTAAATGCATTAGCCGGTGCCCCGC-GTGCTGTCATTGGTGTGATAATT…
	Hebeloma_velutipes_PBM2277	TTGTTGCTGGATGTGCACGCCATCCTCATTCTCCACCTGTGCACCTCTTGTAGACTTGGACGGTCGGGAGGTCCRGGTCTACGTTTCATATACCCATTGATGTAACAGAATGTAGTGCCAAACYTTATACAACTTTCAGCAACGGATCTCTTGGCTCTCGCATCGATGAAGAACGCAGCGAAATGCGATAAGTAATGTGAATTGCAGAATTCAGTGAATCATCGAATCTTTGAACGCACCTTGCGCTCCTTGGTATTCCGAGGAGCATGCCTGTTTGAGTGTCATTAAATTCTCAACCTCAMYTTTATGGCTTGGATATGGGGGTTTGCTGGCTTGATGGTCAGCTCCCCTTAAATGCATTAGCCGGTGCCCCGC-GTGCTGTCATTGGTGTGATAATT…
	Hypholoma_sublateritium_JS031107	TTGCTGCTGGATGTGCACACTATCTTTATTCTCCACCTGTGCACCTTTTGTAGACCTGAACGGTCGTGAGGTCCAGGGCTATG-TTCATATACCCATAAATGTAACAGAATGTCTGCCTAAACTATATACAACTTTCAGCAACGGATCTCTTGGCTCTCGCATCGATGAAGAACGCAGCGAAATGCGATAAGTAATGTGAATTGCAGAATTCAGTGAATCATCGAATCTTTGAACGCACCTTGCGCTCCTTGGTATTCCGAGGAGCATGCCTGTTTGAGTGTCATTAAATTCTCAACCGCTTACTTATGGCTTGGATGTGGGGGTATGCAGGTTTTGAAATTAGCTCCCCTGAAATACATTAGCTGGTTGCCTTGTGTGCTGTCATTGGTGTGATAATT…
	Kuehneromyces_rostratus_PBM_2703	TTGTAGCTGGATGTGCACATCATCTTTATTCTCCACCTGTGCACATTTTGTAGACTTGGTC----------TCCAGGCCTATGTTTCATATACCTATAGATGTAACAGAATGTAGTGCTAAACTATATACAACTTTCAACAACGGATCTCTTGGCTCTCGCATCGATGAAGAACGCAGCGAAATGCGATAAGTAATGTGAATTGCAGAATTCAGTGAATCATCGAATCTTTGAACGCACCTTGCGCTCCTTGGTATTCCGAGGAGCATGCCTGTTTGAGTGTCATTAAATTCTCAACCTTAGCTTTATGGTTTGGATTTGGGGGTTTGCTGGCTTACAAGTCAGCTCCCCTTAAATGTATTAGCTGGTGCCCTCTGGTTCCATCATTGGTGTGATAATT…
	Pholiota_squarrosa_TNS_Kasuya_B342	TTGTAGCTGGATGTGCACGTCATCTTTATTTTCCACCTGTGCACCAATTGTAGGTCTAAAGGGGTATGGGGTCTAGATCTATG-TTCATATACCCATAAATGTAATAGAATGTTTTGCCAAACTATATACAACTTTCAGCAACGGATCTCTTGGCTCTCGCATCGATGAAGAACGCAGCGAAATGCGATAAGTAATGTGAATTGCAGAATTCAGTGAATCATCGAATCTTTGAACGCACCTTGCGCTCCTTGGTATTCCGAGGAGCATGCCTGTTTGAGTGTCATTAAATTCTCAACCTCAGCTTTATGGCTTGGATGTGGGGGATTGCTAGCTTTGAGGTTGGCTCCCCTGAAATGTATTAGCTGGTTGCCTTGTGCATTGTCATTGGTGTGATAATT…
	Psilocybe_cubensis_MFUL10_0335	TTGTAGCTGGATGTGCTCGCCATCTTTATTTTCCACCTGTGCACTTTTTGTAGATC----TGAAGTCAGAG----GGTCTACG-TTCATATACCCAATGATGTAACAGAATGTAGTGCCAAACAATATACAACTTTCAGCAACGGATCTCTTGGCTCTCGCATCGATGAAGAACGCAGCGAAATGCGATAAGTAATGTGAATTGCAGAATTCAGTGAATCATCGAATCTTTGAACGCACCTTGCGCTCCTTGGTATTCCGAGGAGCATGCCTGTTTGAGTGTCATTAAATTCTCAACCCCAGCTTTATGGCTTGGACTTGGGGGTTTGCCGGCTTYCAAGTCAGCTCCCCTTAAATGCATTAGCCGGCTGCCCGCTGTGCCGTCATTGGTGTGATAATT…
	'Psilocybe_cyanescens_CBS_295.94'	TTGTAGCTGGATGTGCTCGCCATCTTTATTCTCCACCTGTGCACCTTTTGTAGACGTTGAGGATAGGAGAG----GCTCTACG-TTCATATACCCAAAGATGTAACAGAATGTAATGCCAAACTATATACAACTTTCAGCAACGGATCTCTTGGCTCTCGCATCGATGAAGAACGCAGCGAAATGCGATAAGTAATGTGAATTGCAGAATTCAGTGAATCATCGAATCTTTGAACGCACCTTGCGCTCCTTGGTATTCCGAGGAGCATGCCTGTTTGAGTGTCATTAAATTCTCAACCCCAGCTTTATGGCTTGGACTTGGGGGTTTGCCGGCTTAGATGTCAGCTCCCCTTAAATGTATTAGCCGGCTGCCCGCTGTGCCGTCATTGGTGTGATAATT…
	'Psilocybe_mexicana_CBS_831.87'	TTGTAGCTGGATGTGCTCGCCATCTTTATTATCCACCTGTGAACCTTTTGTAGACTTGGAGAATGGGAGAG-CCAGGCCTATG-TTCATATACCCAAAGATGTAACAGAATGTAGTGCCAAATCATATACAACTTTCAGCAACGGATCTCTTGGCTCTCGCATCGATGAAGAACGCAGCGAAATGCGATAAGTAATGTGAATTGCAGAATTCAGTGAATCATCGAATCTTTGAACGCACCTTGCGCTCCTTGGTATTCCGAGGAGCATGCCTGTTTGAGTGTCATTAAATTCTCAACCCCAGCTTTATGGCTTGGATGTGGGGGTTTGCTGGCTT--CGGTCGGCTCCCCTCAAATGCATTAGCTGGTACCCCGCGCGGCCGTCATTAGTGTGATAATT…
	Schizophyllum_commune_CBS_124811	?????????????????????AAGTTCATTTCTGATCTGTGCACCTTATGTAGTCCCAAA------------------CTACGTACCTCACACTTAAAGATGTTAACGAATGTAGACCCAAAGTTAATACAACTTTCGACAACGGATCTCTTGGCTCTCGCATCGATGAAGAACGCAGCGAAATGCGATAAGTAATGTGAATTGCAGAATTCAGTGAATCATCGAATCTTTGAACGCACCTTGCGCCCTTTGGTATTCCGAGGGGCATGCCTGTTTGAGTGTCATTAAATACTCAACCTTTGACTTGTGGCTTGGAAGTGGAGGTCTGCTGGAGCCGGAGCCAGCTCCTCTTAAATGTATTAGCGGATTTCCCTTGCGGTCGCGTCCGATGTGATAATT…
	Schizophyllum_commune_H4-8	TCGTACCTGAATGCCCTCGACGAACCCCTTACAAGCCGGCTCGTTTGCGGCCATCAGATT------------------ATTTGGACCTTCCGTCTTTCGACGGT-CCACAAGTAGACCCAAAGTTAATACAACTTTCGACAACGGATCTCTTGGCTCTCGCATCGATGAAGAACGCAGCGAAATGCGATAAGTAATGTGAATTGCAGAATTCAGTGAATCATCGAATCTTTGAACGCACCTTGCGCCCTTTGGTATTCCGAGGGGCATGCCTGTTTGAGTGTCATTAAATACTCAACCTTTGACTTGTGGCTTGGAAGTGGAGGTCTGCTGGAGCCGGAGCCAGCTCCTCTCAAATGCATTAGCGGATTTCCCTTGCGGTCGCGTCCGATGTGATAATT…
	Stropharia_rugosoannulata_S22	TTGTTGCTGGATGTGCACGCCATCTTTATTTTCCACCTGTGCACCTTTTGTAGACTTGAACGGTCGTGAGGTCAAGGCCTATGTTTCATATACCCATAAATGTAACAGAATGTCTGTCTAAACTATATACAACTTTCAGCAACGGATCTCTTGGCTCTCGCATCGATGAAGAACGCAGCGAAATGCGATAAGTAATGTGAATTGCAGAATTCAGTGAATCATCGAATCTTTGAACGCACCTTGCGCTCCTTGGTATTCCGAGGAGCATGCCTGTTTGAGTGTCATTAAATTCTCAACCTCAGCTTTATGGCTTGGATGTGGGAGTTTGCCGGTTTTGAAATCAGCTCTCCTGAAATGCATTAGCTGGTTGCCTTGTGTACAGTCATTGGTGTGATAATT…
	Xeromphalina_setulipes_AH_36724	CTGTTGCTGGATGTGCACGTCAATTTGCCTCTCCACCTGTGCACTTTTTGTAGACCCGGGCGGATGGGGGGACCTGGTCTATGTTTCACACACGCTTTGATGTCTCAGAATGTCAACGCAAAACTTATACAACTTTCAACAACGGATCTCTTGGCTCTCGCATCGATGAAGAACGCAGCGAAATGCGATAAGTAATGTGAATTGCAGAATTCAGTGAATCATCGAATCTTTGAACGCACCTTGCGCTCCTTGGTATTCCGAGGAGCATGCCTGTTTGAGTGTCATTAAATTCTCAACCCCAGCTTTGAGGATTGGATGTGGGGGGGCCTCGATTTAGAGGTCGGCTCTCCTTAAACGCATTAGCGGAACGTCTCGCGGGCCGTCCTTGGTGTGATAATT…
;
end;
