# Supplementary material for: Multilocus phylogeny- and fruiting feature-assisted delimitation of European Cyclocybe aegerita from a new Asian species complex and related species
Source: Mycol Prog. 2020 Oct 8;19(10):1001–16. doi: 10.1007/s11557-020-01599-z (PMC7541202; doi:10.1007/s11557-020-01599-z)
Supplement: Supplementary file 23 — Concatenated alignment of ITS, LSU, RPB2 and TEF1α sequences of Agrocybe and Cyclocybe species for which these sequences were available or generated in the present study. (NEX) (NEX 70 kb) [file 11557_2020_1599_MOESM14_ESM.nex]

#NEXUS
begin taxa;
	dimensions ntax=22;
	taxlabels
	Agrocybe_arvalis_DSMZ_9710[&description="Agrocybe_arvalis_DSMZ_9710"]
	Cyclocybe_sp_MG21[&description="Agrocybe_cylindracea"]
	'Agrocybe_firma_CBS_390.79'[&description="Agrocybe_firma_CBS_390.79"]
	Agrocybe_praecox_AFTOL_ID_728[&description="Agrocybe_praecox_AFTOL_ID_728"]
	Cyclocybe_salicaceicola_YAASM0711[&description="Agrocybe_salicacicola"]
	Cyclocybe_aegerita_AaM[&description="Cyclocybe_aegerita_AaM"]
	'Cyclocybe_aegerita_CBS_127.88'[&description="Cyclocybe_aegerita_CBS_127.88"]
	'Cyclocybe_aegerita_CBS_178.69'[&description="Cyclocybe_aegerita_CBS_178.69"]
	'Cyclocybe_aegerita_CBS_358.51'[&description="Cyclocybe_aegerita_CBS_358.51"]
	'Cyclocybe_aegerita_CBS_832.87'[&description="Cyclocybe_aegerita_CBS_832.87"]
	Cyclocybe_aegerita_DSM_9613[&description="Cyclocybe_aegerita_DSM_9613"]
	Cyclocybe_aegerita_IHI536[&description="Cyclocybe_aegerita_IHI536"]
	Cyclocybe_aegerita_IHI8[&description="Cyclocybe_aegerita_IHI8"]
	Cyclocybe_sp_IHI15[&description="Cyclocybe_aegerita_s.l._3"]
	Cyclocybe_sp_DSM_22459[&description="Cyclocybe_aegerita_s.l._414"]
	Cyclocybe_sp_IHI392[&description="Cyclocybe_aegerita_s.l._IHI392"]
	Cyclocybe_sp_MES02023[&description="Cyclocybe_aegerita_s.l._MES02023"]
	Cyclocybe_sp_SC960903[&description="Cyclocybe_aegerita_s.l._SC960903"]
	Cyclocybe_erebia_IHI606[&description="Cyclocybe_erebia_IHI606"]
	Cyclocybe_parasitica_ICMP_11668[&description="Cyclocybe_parasitica_ICMP_11668"]
	Cyclocybe_parasitica_ICMP_16333[&description="Cyclocybe_parasitica_ICMP_16333"]
	Cyclocybe_aegerita_AAE-3[&description="Cyclocybe_aegerita_AAE-3"]
;
end;

begin characters;
	dimensions nchar=3172;
	format datatype=dna missing=? gap=-;
	matrix
	Agrocybe_arvalis_DSMZ_9710	GTGTGGTTGTAGCTGGCCCTCTGGGGGCATGTGCTCGCCATGTCTCTTTAT---ATCTCCACCTGTGCACCTCTTGTAGACCTGGACGATCTTTCCGAGGCAACTCGGTCGG----GAGGACTGCTGTTCCTTGTGTTATCCAGGCCTATGTCATATACCCCAAAGAATGTAA----CAGAATGTATCA-TATGGCCTTGTGCCTA--TAAACTATATACAACTTTCAGCAACGGATCTCTTGGCTCTCGCATCGATGAAGAACGCAGCGAAATGCGATAAGTAATGTGAATTGCAGAATTCAGTGAATCATCGAATCTTTGAACGCACCTTGCGCTCCTTGGTATTCCGAGGAGCATGCCTGTTTGAGTGTCATTAAATTCTCAACCTTACCAGCTGCTGATAATGGCTTGGATGTGGGGGCTAGTAACTGCGAGTGAAGCGGGAAAAGCTCAAATTTAAAATCTGGCGGTCTTC---GGCCGTCCGAGTTGTAATCTAGAGAAGTGT-TATCCGCGCTGGACCGTGTACAAGTCTCCTGGAATGGAGCGTCATAGAGGGTGAGAATCCCGTCTTTGACACGGACTGCCAGGGCTT-TGTGATGCGCTCTCAAAGAGTCGAGTTGTTTGGGAATGCAGCTCAAAATGGGTGGTAAATTCCATCTAAAGCTAAATATTGGCGAGAGACCGATAGCGAACAAGTACCGTGAGGGAAAGATGAAAAGAACTTTGGAAAGAGAGTTAAACAGTACGTGAAATTGCTGAAAGGGAAACGCTTGAAGTCAGTCGCGTTGGCCGGGGATCAACCTTGCTTTTGCTGGGTGTACTTTCCGG-TCGACGGGTCAGCATCAATTTTGACCGTTGGATAAAGTCTAGGGGAATGTGGCATCTTC----GGATGTGTTATAGCCCTTGGTCGCATACAACGATTGGGATTGAGGAACTCAGCACGCC---GCAAGGCCGGGTATACCACGT--TCGTGCTTAGGATGCTGGCATAATGGCTTTAATCGACCCGTCTTGAAACACGGACCAAGGAGTCTAACATGCCTGCGAGTGTTTGGGTGGAAAACCCGAGCGCGTAATGAAAGTGAAAGTTGAGATCCCTGTCGCGGGGAGCATCGACGCCCGGACCAGACCTT-TTGTGACGGTTCCGCGGTAGAGCATGTATGTTGGGACCCGAAAGATGGTGAACTATGCCTGAATAGGGTGAAGCCAGAGGAAACTCTGGTGGAGGCTCGTAGCGATTCTGACGTGCAAATCGATCGTCAAATTTGGGTATAGGGGCGAAAGACTAATCGAACCATCTAGTAGCTGGTTCCTGCCGAAGTTTCCCTCAGGATAGCAGAAACTCATT--TCAGATTTATGTGGTAAAGCGAATGATTAGAGGCCTTGGGGTTGAAACAACCTTAACCTATTCTCAAACTTTAAATATGTAAGAACGAGCCGTCTCTTGATTGGACCGCTCGGCGATTGAGAGTTTCTAGTGGGCCATTTTTGGTAAGCAGAACTGGCGATGCGGGATGAACCGAACGCGAGGTTAAGGTGCCGGAATTCACGCTCATCAGACACCACAAAAGGTGTTAGTTCATCTAGACAGCAGGACGGTGGCCATGGAAGTCGGAATCCGCTAAGGAGTGTGTAACAACTCACCTGCCGAATGAACTAGCCCTGAAAATGGATGGCGCTTAAGCGTGATACCCATACCTCGCCGTCAGCGTTGAAGTGACGCGCTGACGAGTAGGCAGGCGTG????TGGGCAGCGTGTGCCATGGAGAATTGACAAAAGATGTCTACCGGTATCTGCCAAAGGTGTGTAATT-----TTCGTTGTCTTACTCGTCCCAGTGTGTTGAAACCCATAAAGAATTTAATCTCGCTCTCGCTGTCAAACATCAAACAATTACCAATGGCCTCAAATATTCGTTGGCAACTGGCAATTGGGGCGACCAAAAGAAGTCAATGTCCTCGAAGGCCGGTGTTTCCCAAGTGCTCAATCGATATACCTATGCATCGACATTATCACATTTACGTCGCTGTAATACCCCATTGGGCCGTGAGGGGAAAATCGCCAAACCTCGTCAACTCCATAATACACATTGGGGAATGGTCTGCCCTGCTGAAACTCCTGAAGGTCAGGCTTGTGGACTGGTGAAAAATCTGGCCCTGATGTCGTGTATTTCCGTGGGTTCATTATCTGCCCCCGTCGTCGAATTCTTGGATGAGTGGGGTTTGGAATCTTTGGAAGAAAACGCTCATTCGACAATACCTTGCACCAAGGTATTCATCAATGGTGTATGGATGGGTGTGCATCGTGATGCAGCCAACTTGGTCAAGACGCTGAAGAAGTTGAGAAGAAGGGATGATATCAGTCCTGAAGTATCTGTTGTTCGTGACATCAGAGAAAAAGGAGCTGCGATATACACCGATGCCGGACGAGTTTGCCGACCGTTATTCATTGTAGAGGATCAACAACTTACTTTACA-AAGAAGCACGTCAGGTGGCTCAATAACGCTGCTAACGATGAATGTGAAGAG???????????????????????????????????????????????????????????????????????????????????????????????????????????????????????????????????????????????????TGCATCACGAACAGCTCGAGCAAGGTAACCCCGGTGACAACGTCGGCTTCAACGTCAAGTAAGTCTACATT-----GCTATACCTGTTCTCAAGTCATCCATCTAATATCTCTCTAGGAACGTCTCCGTCAAGGATATCCGTCGTGGAAACGTCGCCTCCGACTCTAAGAACGACCCCGCCAAGGAGGCCGCGTCTTTCAACGCCCAGGTCATCGTCCTCAACCACCCCGGTCAAATCGGTGCTGGTTACGCTCCCGTCCTCGATTGCCACACTGCCCACATTGCTTGCAAGTTCGCTGAGCTCATTGAGAAGATCGATCGCCGAACAGGTAAATCCATCGAAGCCGCTCCCAAGTTTGTCAAGTCTGGTGATGCCGCCATCGTCAAGCTCATCCCCTCCAAGCCCATGGTA??????????????????????????????????????????????????????????????????
	Cyclocybe_sp_MG21	????????????????????????????????????????????TCTTTATTTGTTCTCCCCCTGTGCACCCTTTGTAGGCTTGAGCTGC-TTTCTTTGGCCTTTGGGCCAGTGTTGGGGACTGCTGTATCCCCTACCATTCGAGTCTATGTTACACTACACACCATTGT-------TAGAATGTCAAAGGCTCTACTTGTGCCTATCTAAACGCTATACAACTTTCAGCAACAGATCTCTTGGCTCTTACATCAATGAAGAATGCAGCCAAATGTGACAAGTAATGTGAATTGCAGAATTCAGTGAATCATTGAATCTTTGAATGCACCTTGCACTCCTTGGTATTCTGAGGAGCATGCCTGTTTGAGTGTCATTACATTCTCAATCATTTAAATTTATTTGAACAGCTTGGAC???????CTAGTAACTGCGAGTGAAGCGGGAAAAGCTCAAATTTGAAATCTGGCGGTCCTTTGCGGCCGTCCGAGTTGTAATCTAGAGAAGTGC-TACCCGCGCTGGACCGTGTACAAGTCTCCTGGAATGGAGCGTCACAGAGGGTGAGAATCCCGTCTTTGACACGGACTGCCAGGGCTTATGTGGTGCGCTCTCGAAGAGTCGAGTTGTTTGGGAATGCAGCTCTAAATGGGTGGTAAATTCCATCTAAAGCTAAATACAGGCGAGAGACCGATAGCGAACAAGTACCGTGAGGGAAAGATGAAAAGAACTTTGGAAAGAGAGTTAAACAGTATGTGAAATTGCTGAAAGGGAAACGTTTGAAGTCAGTCGCGTTGGCTGGGGATCAACCTTGCTCTTGCAGGGTGCACTCTCTGGTTCGACGGGTCAGCATCAGTTTCGGCCGCTGGAGAAAGGCTAGGGGAATGTGGCATCGCTTCGGTGATGTGTTATAGCCCTTGGTCGTATGCAGCGGCTGGGACTGAGGAACTCAGCCTGCCCTTACTGGGCCGGGT?????????????????????????????????????????????????????????????????????????????????????????????????????????????????????????????????????????????????????????????????????????????????????????????????????????????????????????????????????????????????????????????????????????????????????????????????????????????????????????????????????????????????????????????????????????????????????????????????????????????????????????????????????????????????????????????????????????????????????????????????????????????????????????????????????????????????????????????????????????????????????????????????????????????????????????????????????????????????????????????????????????????????????????????????????????????????????????????????????????????????????????????????????????????????????????????????????????????????????????TGTTCCGTATGCTGTTCAGGAAATTGACGAAGGATGTATATCGCTATCTCCAGAAGGTCAGTTGCCATGGATTCATTAACGTCTTCTTTCCAGTGTGTTGAGACCCACAAGGAGTTCAATCTCGCCCTCGCCGTCAAGCACCAGACCATCACAAATGGTCTTAAGTATTCGTTGGCTACTGGAAACTGGGGCGACCAAAAGAAGTCGATGTCTTCCAAAGCTGGTGTGTCGCAGGTGCTCAACAGATACACTTATGCTTCGACACTTTCGCATTTGCGCCGTTGCAACACGCCTTTAGGACGAGAAGGTAAAATTGCCAAGCCTCGTCAGCTTCACAACACCCATTGGGGTATGGTGTGCCCTGCGGAAACGCCGGAAGGTCAAGCTTGCGGTCTGGTCAAGAATTTGGCTCTTATGTCGTGTATATCCGTCGGAACGATGTCCGCGCCAGTCATCGAGTTCTTGGAGGAGTGGGGTTTGGAGTCTCTCGAGGAAAATGCCCATTCGTCGACGGCTTTCACCAAGGTTTTCGTGAATGGTGTTTGGATCGGCGTTCACCGTGATGCGGCCAACCTCGTCAAGACCCTCAAGAAGCTGAGGAGAAAGGACGATATCAGCCCGGAAGTGTCAGTCGTGCGGGATATTCGAGAGAAGGAATTGCGTGTGTACACGGATGCCGGCCGTGTTTGTCGACCTTTGTTCATCGTTGAAAACCAACGGCTCGCCATCCAGAAGAGGCATATTCGATGGCTTCGGAATGGCCTCAACGACGATGGAGAGGAGTTCAAGTGGGAGCACCTTGTGAAAGGTGGTGTCATCGAACTCCTGGATGCAGAGGAAGAGGAGACTGTCATGATCGCTATGGAACCGCTGGACTTGGAGAACTCGCGGCTTCAGCAACAGGGTGTTGATCCTTTCGAGAAGAAAGATTGCATCACGAGCAGCTCGAGCAGGGCAACCCTGGTGACAATGTTGGCTTCAACGTCAAGTGCGTCTGAACTTGTCCGCGGCACCCGTTCCTCAGGGTCTGAATGACTATCTTCTTAGGAACGTCTCCGTCAAGGATATCCGTCGTGGAAACGTCGCCTCCGACTCCAAGAACGACCCCGCCAAAGAGGCTGCTTCCTTCAACGCGCAGGTCATCGTCCTCAACCACCCCGGTCAGATTGGTGCTGGCTACGCCCCCGTTCTGGATTGCCACACTGCCCACATCGCTTGCAAGTTCGCTGAGCTCATTGAAAAGATCGATCGTCGGACAGGTAAATCGATCGAAGCCTCGCCCAAGTTCGTCAAGTCTGGCGACGCTGCCATCGTCAAGCTCATTCCCAGCAAGCCCATGGTACGTCGCATCCTTGACGACAAAGTCTATTATCTAAAACCTCTATCAGTGCGTTGAGTCTTACAACGA
	'Agrocybe_firma_CBS_390.79'	GCGTGGTTGTAGCTGGCCCTC---GGGCATGTGCTCGCC-CGTCACTTTAT---ATCTCCACCTGTGCACCCTTTGTAGACCTGGACGATCTTTCCGAGGCAACTCGGTCGA----GAGGACTGCTGTTCCTTGTATTATCCAGGTTTATGTCACATACCCCAAAGAATGTAA----CAGAATGTATCA-TATGGCCTTGTGCCTA--TAAACTATATACAACTTTCAGCAACGGATCTCTTGGCTCTCGCATCGATGAAGAACGCAGCGAAATGCGATAAGTAATGTGAATTGCAGAATTCAGTGAATCATCGAATCTTTGAACGCACCTTGCGCTCCTTGGTATTCCGAGGAGCATGCCTGTTTGAGTGTCATTAAATTATCAACCTTGTTAGCTGCTAATAATGGCTTGGACTTGGGGGCTAGTAACCGCGAGTGAAGCGGGAAAAGCTCAAATTTAAAATCTGGCGGTCTTT---GGCTGTCCGAGTTGTAATCTAGAGAAGTGT-TATCCGCGCTGGACCGTGTACAAGTCTCCTGGAATGGAGCGTCATAGAGGGTGAGAATCCCGTCTTTGACACGGACTGCCAGGGCTT-TGTGATGCGCTCTCAAAGAGTCGAGTTGTTTGGGAATGCAGCTCTAAATGGGTGGTAAATTCCATCTAAAGCTAAATATTGGCGAGAGACCGATAGCGAACAAGTACCGTGAGGGAAAGATGAAAAGAACTTTGGAAAGAGAGTTAAACAGTACGTGAAATTGCTGAAAGGGAAACGCTTGAAGTCAGTCGCGTTGGCCGGGAATCAACCTTGCTTTTGCTGGGCGTACTTTCCGG-TCGATGGGTCAGCATCAATTTTGACCGTTGGATAAAGTCTAGAGGAATGTGGCATCTTC----GGGTGTGTTATAGCCTCTGGTCGCATACAACGGTTGGGATTGAGGAACTCAGCACGCC---GCAAGGCCGGGTATACCACGA--TCGTGCTTAGGATGCTGGCATAATGGCTTTAATCGACCCGTCTTGAAACACGGACCAAGGAGTCTAACATGCCTGCGAGTGTTTGGGTGGAAAACCCGAGCGCGTAATGAAAGTGAAAGTTGAGATCCCTGTCGCGGGGAGCATCGACGCCCGGATCAGACCTT-TTGTGACGGTTCCGCGGTAGAGCATGTATGTTGGGACCCGAAAGATGGTGAACTATGCCTGAATAGGGTGAAGCCAGAGGAAACTCTGGTGGAGGCTCGTAGCGATTCTGACGTGCAAATCGATCGTCAAATTTGGGTATAGGGGCGAAAGACTAATCGAACCATCTAGTAGCTGGTTCCTGCCGAAGTTTCCCTCAGGATAGCAGAAACTCATT--TCAGATTTATGTGGTAAAGCGAATGATTAGAGGCCTTGGGGTTGAAACAACCTTAACCTATTCTCAAACTTTAAATATGTAAGAACGAGCCGTCTCTTGATTGGACCGCTCGGCGATTGAGAGTTTCTAGTGGGCCATTTTTGGTAAGCAGAACTGGCGATGCGGGATGAACCGAACGCGAGGTTAAGGTGCCGGAATTCACGCTCATCAGACACCACAAAAGGTGTTAGTTCATCTAGACAGCAGGACGGTGGCCATGGAAGTCGGAACCCGCTAAGGAGTGTGTAACAACTCACCTGCCGAATGAACTAGCCCTGAAAATGGATGGCGCTTAAGCGTGATACCCATACCTCGCCGTCAGCGTTGAAGTGACGCGCTGACGAGTAGGCAGGCGTG????TTCACAAGGTGCGTCTTGACAATCTGATCCGATACCCCAATCATTGAATTTCAC-------------------------------------AGTGCGTTGAGACTCACAAGGAGTTTAACCTCGCTCTCGCTGTGAAGCATCAAACAATTACGAATGGTCTTAAGTATTCACTTGCCACTGGTAATTGGGGAGACCAAAAGAAGTCAATGTCGTCCAAGGCAGGCGTCTCTCAGGTACTCAATCGATACACTTATGCCTCGACTTTATCACATCTGCGTCGTTGCAACACGCCACTAGGACGTGAGGGTAAAATCGCCAAACCTCGTCAGCTTCATAACACGCATTGGGGCATGGTGTGTCCAGCAGAAACACCCGAAGGTCAGGCTTGCGGATTGGTGAAGAACTTAGCTTTAATGTCATGCATTTCCGTCGGTTCTCTCTCTGCACCGGTTGTCGAGTTTTTGGATGAATGGGGCCTGGAGTCATTAGAAGAAAATGCTCACTCCACAGTGCCGTGCACGAAGGTTTTCATAAATGGTGTGTGGATGGGCGTTCATCGTGATGCCGCAAATCTGGTGAAGACACTCAAGAAGCTCAGGAGAAGAGATGACATTAGTCCGGAGGTGTCGGTTGTGCGAGACATTCGAGAAAAAGAACTACGCATATACACCGATGCTGGCCGAGTTTGTCGGCCGCTGTTTATTGTGGAGGATCAACAACTTACTCTGCAGAAAAAGCATGTCCGATGGCTTAGCAACGCTGTTAATGATGACGGCGAAGAATATAAGTGGGAACATCTCATTAAAACAGGAATAATCGAGCTCCTGGATGCGGAAGAAGAGGAAACTGTTATGATATCCATGACTCCAGAAAATTTGGACAT??????????????????????????????????????????????TGCATCACGAACAGCTCGAACAGGGCAACCCCGGTGACAACGTCGGTTTCAACGTCAA-----------------------------------------------------------GAACGTTTCCGTCAAGGATATCCGCCGTGGAAACGTCGCCTCCGACTCCAAGAATGACCCCGCTAAGGAAGCCGCCTCCTTCAACGCGCAGGTCATCGTCCTCAACCACCCTGGTCAGATCGGTGCCGGTTACGCTCCCGTTCTCGATTGCCACACCGCCCACATTGCTTGCAAGTTCGCTGAGCTTATTGAAAAGATCGATCGCCGTACTGGTAAATCGATTGAAGCTGGTCCCAAGTTCGTGAAGTCTGGCGATGCCGCCATCGTCAAGCTCATCCCCTCCAAGCCCATGGTATGTTTCATTCCCATTGATACATTGCATTTTCTAATT-CTTGTGCAGCGTGTTGAGTCCTACAACGA
	Agrocybe_praecox_AFTOL_ID_728	GCGTGGTTGTAGCTGGCYCTCTGGGGGCATGTGCTCGCC-CGTCACTTTAT---ATCTCCACCTGTGCACCCTTTGTAGACCTGGACGATCTTTTCCCGAAACTCGGGTCGG----GRGGACTGCTGTTCCTTGTATTATCCAGGCCTATGTCACATACCCCAAAGAATGTAA----CAGAATGTATCATTATGGCCTAGTGCCTA--TAAACTATATACAACTTTCAGCAACGGATCTCTTGGCTCTCGCATCGATGAAGAACGCAGCGAAATGCGATAAGTAATGTGAATTGCAGAATTCAGTGAATCATCGAATCTTTGAACGCACCTTGCGCTCCTTGGTATTCCGAGGAGCATGCCTGTTTGAGTGTCATTAAATTCTCAACCTTATTAGCTGCTGATAATGGCTTGGAYTTGGGGGCTAGTAACTGCGAGTGAAGCGGGAAAAGCTCAAATTTAAAATCTGGCGGTCTTT---GGCCGTCCGAGTTGTAATCTAGAGAAGTGT-TATCCGCGCTGGACCGTGTACAAGTCTCCTGGAATGGAGCGTCATAGAGGGTGAGAATCCCGTCTTTGACACGGACTGCCAGGGCTT-TGTGATGCGCTCTCAAAGAGTCGAGTTGTTTGGGAATGCAGCTCCAAATGGGTGGTAAATTCCATCTAAAGCTAAATATTGGCGAGAGACCGATAGCGAACAAGTACCGTGAGGGAAAGATGAAAAGAACTTTGGAAAGAGAGTTAAACAGTACGTGAAATTGCTGAAAGGGAAACGCTTGAAGTCAGTCGCGTTGGCCGGGAATCAACCTTGCTTTTGCTGGGCGTACTTTCCGG-TCGACGGGTCAGCATCAATTTCGACCGTTGGATAAAGTCTAGAGGAATGTGGCATCTTC----GGGTGTGTTATAGCCTCTGGTCGCATACAACGGTTGGGATTGAGGAACTCAGCACGCC---GCAAGGCCGGGTATACCACGT--TCGTGCTTAGGATGCTGGCATAATGGCTTTAATCGACCCGTCTTGAAACACGGACCAAGGAGTCTAACATGCCTGCGAGTGTTTGGGTGGAAAACCCGAGCGCGTAATGAAAGTGAAAGTTGAGATCCCTGTCGCGGGGAGCATCGACGCCCGGACCAGACCTT-TTGTGACGGTCCCGCGGTAGAGCATGTATGTTGGGACCCGAAAGATGGTGAACTATGCCTGAATAGGGTGAAGCCAGAGGAAACTCTGGTGGAGGCTCGTAGCGATTCTGACGTGCAAATCGATCGTCAAATTTGGGTATAGGGGCGAAAGACTAATCGAACCATCTAGTAGCTGGTTCCTGCCGAAGTTTCCCTCAGGATAGCAGAAACTCATT--TCAGATTTATGTGGTAAAGCGAATGATTAGAGGCCTTGGGGTTGAAACAACCTTAACCTATTCTCAAACTTTAAATATGTAAGAACGAGCCGTCTCTTGATTGGACCGCTCGGCGATTGAGAGTTTCTAGTGGGCCATTTTTGGTAAGCAGAACTGGCGATGCGGGATGAACCGAACGCGAGGTTAAGGTGCCGGAATTCACGCTCATCAGACACCACAAAAGGTGTTAGTTCATCTAGACAGCAGGACGGTGGCCATGGAAGTCGGAACCCGCTAAGGAGTGTGTAACAACTCACCTGCCGAATGAACTAGCCCTGAAAATGGATGGCGCTTAAGCGTGATACCCATACCTCGCCGTCAGCGTTGAAGTGACGCGCTGACGAGTAGGCAGGCGTGGAGGTGTTCAGGATGTTGTTCAGGAAACTAACAAAAGACGTTTATCGATATCTTCAGA-------------------------------------AGTGCGTTGAGACTCATAAGGAATTCAATCTTGCTCTCGCAGTGAAGCATCAAACAATTACAAATGGTCTCAAGTACTCACTTGCCACTGGTAATTGGGGTGACCAAAAGAAGTCAATGTCATCCAAGGCAGGCGTCTCTCAGGTGCTCAATCGATACACTTATGCGTCGACTTTGTCGCATCTACGTCGTTGCAACACACCTCTAGGACGTGAAGGTAAAATCGCCAAACCTCGTCAGCTTCATAACACACATTGGGGTATGGTGTGTCCTGCTGAAACACCCGAAGGTCAGGCTTGCGGGTTGGTGAAGAACTTGGCTTTAATGTCATGCATTTCCGTCGGTTCTCTCTCTGCACCGGTTGTCGAGTTTCTGGACGAATGGGGCCTGGAGTCATTAGAAGAAAATGCGCACTCCACAGTGCCGTGCACGAAAGTTTTCATAAATGGTGTGTGGATGGGCGTGCATCGTGATGCCGCAAATCTGGTGAAGACACTGAAGAAGCTCAGAAGAAGGGACGACATTAGTCCGGAGGTGTCGGTTGTGCGTGACATTCGAGAGAAAGAACTACGCATATACACCGATGCTGGCCGAGTCTGTCGACCGCTGTTTATTGTGGAAGATCAACAACTTACTCTGCAGAAGAAGCACGTYCGATGGCTTAACAACGCTGTTAATGATGACGGTGAAGAGTATAAATGGGAACATCTCATCAAAACAGGAATAATCGAGCTGCTAGATGCGGAAGAAGAGGAAACCGTTATGATATCCATGACTCCAGAAGATCTGGACAACTCCCGCTTACAGCAAGCTGGTCAGGATCC------------ACATTGCATCACGAACAGCTCGAGCAGGGTGACCCCGGTGACAACGTCGGTTTCAACGTCAA-----------------------------------------------------------GAACGTTTCCGTCAAGGATATCCGCCGTGGAAACGTTGCCTCCGACTCCAAGAACGACCCCGCYAAGGAGGCCGCCTCCYTCAACGCCCAGGTCATCGTCCTCAACCACCCTGGTCAGATCGGTGCCGGTTACGCTCCCGTTCTCGATTGCCACACCGCCCACATCGCCTGCAAGTTCGCTGAGCTCATTGAGAAGATCGATCGTCGTACTGGTAAATCGATTGAAGCTGCCCCCAAGTTCGTCAAGTCTGGTGATGCCGCCATCGTCAAGCTCATYCCCTCCAAGCCCATG-------------------------------------------------TGCGTTGAGTCCTACAACGA
	Cyclocybe_salicaceicola_YAASM0711	GTGGGCTTGATGCTGGCTTTCTGAAGGCATGTGCACCGCCTGTCTCTTTATTTCGTTTCCACCTGTGCACCCTTTGTAGGCTTGAACAGCTTTTTTTTGGCCTTTGGGTCAGTGTTGGGGACTGCTATCTCCTCTACCGTTCGAGTCTATGTTACACTATACACCATTGTTAACCCTTAGAATGTTAAAGGCTCTACGTGTGCCTATCTAAACACTATACAACTTTCAGCAACGGATCTCTTGGCTCTCGCATCGATGAAGAACGCAGCGAAATGCGATAAGTAATGTGAATTGCAGAATTCAGTGAATCATCGAATCTTTGAACGCACCTTGCGCTCCTTGGTATTCCGAGGAGCATGCCTGTTTGAGTGTCATTACATTCTCAACCATTGGATTTTTTTTCGATGGCTTGGACTTGGGGGCTAGTAACTGCGAGTGAAGCGGGAAAAGCTCAAATTTTAAATCTGGCGGTCCTTTGCGGCCGTCCGAGTTGTAATCTAGAGAAGTGCTTACCCGCGCTGGACCGTGTACAAGTCTCCTGGAATGGAGCGTCATAGAGGGTGAGAATCCCGTCTTTGACACGGACTGCCAGGGCTTATGTGGTGCGCTCTCGAAGAGTCGAGTTGTTTGGGAATGCAGCTCTAAATGGGTGGTAAATTCCATCTAAAGCTAAATACAGGCGAGAGACCGATAGCGAACAAGTACCGTGAGGGAAAGATGAAAAGAACTTTGGAAAGAGAGTTAAACAGTACGTGAAATTGCTGAAAGGGAAACGTTTGAAGTCAGTCGCGTTGGCTGGGGATCAACCTTGCTCTTGCAGGGCGCACTCTCTGGTTCGACGGGTCAGCATCAGTTTTGGTCGCTGGAGAAAGGCTAAGGGAATGTGGCATTGCTTCGGTGATGTGTTATAGCCCTTGGTTGTATGCAGCGGTTGGGACTGAGGAACTCAGCGCGCGCCTAGGGTGCCGGGTCGACCACGT--ACGCGCTTAGGATGCTGGCATAATGGCTTTAAGCGACCCGTCTTGTAACACGGACCAAGGAGTCTAACATGCTTGCGAGTGTTTGGGTGGAAAACCCGAGCGCGTAATGAAAGTGAAAGTTGGGAACCCTGTCGTGGGGTGCACCGACGCCCGGACCAGACCTTCTTGCGACGGCTCCGCGGTAGAGCAGGTATGTTGGGACCCGAAAGATGGTGAACTATGCCTGAATAGGGTGAAGCCAGAGGAAACTCTGGTGGAGGCTCGTAGCGATTCTGACGTGCAAATCGATCGTCAAATTTGGGTATAGGGGCGAAAGACTAATCGAACCATCTAGTAGCTGGTTCCTGCCGAAGTTTCCCTCAGGATAGCAGAAGCTCATTGATCAGATTTATGTGGTAAAGCGAATGATTAGAGGCCTTGGGGTTGAAACAACCTTAACCTATTCTCAAACTTTAAATATGTAAGAACGAGAGGTCTCTTGACTGGACCGCTCGGCGATTGAGAGCTTCTAGTGGGCCATTTTTGGTAAGCAGAACTGGCGATGCGGGATGAACCGAACGCGAGGTTAAGGTGCCGGAATTCACGCTCATCAGACACCACAAAAGGTGTTAGTTCATCTAGACAGCAGGACGGTGGCCATGGAAGTCGGAATCCGCTAAGGAGTGTGTAACAACTCACCTGCCGAATGAACTAGCCCTGAAAATGGATGGCGCTTAAGCGTGATACCCATACCTCGCCGTCAGCGTTGGAGTGACGCGCTGACGAGTAGGCAGGCGTGGAGGTGTTCCGTATGTTGTTCAGGAAGTTGACGAAGGATGTATATCGCTATCTCCAGA-------------------------------------AGTGCGTCGAGACGCACAAGGAGTTCAATCTCGCCCTCGCTGTCAAGCATCAGACCATCACAAATGGTCTCAAGTATTCTTTGGCCACCGGAAACTGGGGCGACCAAAAGAAGTCCATGTCTTCCAAAGCTGGTGTGTCGCAGGTACTCAACAGATACACGTATGCTTCAACGCTATCGCATTTGCGCCGTTGCAACACGCCTTTGGGACGAGAAGGTAAAATTGCTAAGCCTCGTCAACTTCACAATACCCATTGGGGTATGGTGTGCCCTGCGGAAACACCGGAAGGTCAAGCTTGCGGTTTGGTCAAGAATTTGGCCCTTATGTCGTGTATATCCGTCGGAACGATATCCGCACCTGTCATTGAGTTCTTGGAGGAGTGGGGCTTGGAGTCTCTCGAGGAAAATGCCCATTCGTCGACGGCTTTCACCAAGGTTTTCGTGAATGGTGTTTGGATCGGCGTTCACCGTGATGCTGCCAACCTCGTCAAGACCCTCAAGAAGCTGAGGAGAAAGGACGATATCAGCCCCGAAGTGTCAGTCGTGCGGGATATTCGAGAGAAGGAATTGCGTGTGTACACGGATGCTGGCCGTGTTTGTCGACCTTTGTTCATCGTCGAAAACCAACGGCTCGCCATTCAGAAGAGGCATATTAGATGGCTCCGGAATGGCGTCAACGATGATGGAGAGGAGTTCAAATGGGAGCACCTTGTCAAAGGTGGGGTCATCGAACTCCTGGATGCAGAGGAAGAGGAAACTGTCATGATCGCTATGGAACCGTTGGACTTAGAGAACTCGCGGCTTCAGCAACAGGGTGTTGATCCTTTCGAGAAGAAAGATTGCATCACGAGCAGCTCGAGCAGGGCAACCCTGGTGACAACGTTGGCTTCAACGTCAA-----------------------------------------------------------GAACGTCTCCGTTAAGGATATCCGTCGTGGAAACGTTGCCTCCGACTCCAAGAACGACCCCGCCAAGGAGGCTGCTTCCTTCAACGCACAGGTCATCGTCCTCAACCACCCTGGTCAGATTGGTGCTGGCTACGCCCCCGTCTTGGATTGCCACACTGCCCACATCGCTTGCAAGTTCGCTGAGCTCATCGAGAAGATCGATCGCCGGACAGGTAAATCGATCGAAGCCTCGCCCAAGTTCGTCAAGTCTGGTGACGCCGCCATCGTCAAGCTCATTCCCAGCAAGCCCATG-------------------------------------------------TGCGTTGAGTCTTACAACGA
	Cyclocybe_aegerita_AaM	?TGGGCTTGATGCTGGCTTTCTGAAGGCATGTGCACCGCCTGTCTCTTTATTTCTTTTCCACCTGTGCACCCTTTGTAGGCTTGAACCGCTTTCTTTTGGCCTTTGGGTCAGTGTTGGGGACTGCTGTGTCTTCTACTGTTCGAGTCTATGTTACACTATACACCATTGTTAAACCTTAGAATGTTAAAGGCTCTACGTGTGCCTATCTAAACACTATACAACTTTCAGCAACGGATCTCTTGGCTCTCGCATCGATGAAGAACGCAGCGAAATGCGATAAGTAATGTGAATTGCAGAATTCAGTGAATCATCGAATCTTTGAACGCACCTTGCGCTCCTTGGTATTCCGAGGAGCATGCCTGTTTGAGTGTCATTACATTCTCAACCATTGGATTTGTTTTCGATGGGTTGGACTTGGGGGCTAGTAACTGCGAGTGAAGCGGGAAAAGCTCAAATTTTAAATCTGGCGGTCCTTTGCGGCCGTCCGAGTTGTAATCTAGAGAAGTGCTTACCCGCGCTGGACCGTGTACAAGTCTCCTGGAATGGAGCGTCATAGAGGGTGAGAATCCCGTCTTCGACACGGACTGCCAGGGCTTATGTGGTGCGCTCTCGAAGAGTCGAGTTGTTTGGGAATGCAGCTCTAAATGGGTGGTAAATTCCATCTAAAGCTAAATACAGGCGAGAGACCGATAGCGAACAAGTACCGTGAGGGAAAGATGAAAAGAACTTTGGAAAGAGAGTTAAACAGTACGTGAAATTGCTGAAAGGGAAACGTTTGAAGTCAGTCGCGTTGGCTGGGGATCAACCTTGCTCTTGCAGGGCGCACTCTCTGGTTCGACGGGTCAGCATCAGTTTTGGTCGCTGGAGAAAGGCTAGGGGAATGTGGCATCGCTTCGGTGATGTGTTATAGCCCTTGGTTGTATGCAGCGGTTGGGACTGAGGAACTCAGCGCGCGCCTGGGGTGCCGGGTCGACCACGCTTACGCGCTTAGGATGCTGGCATAATGGCTTTAAGCGACCCGTCTTGAAACACGGACCAAGGAGTCTAACATGCTTGCGAGTGTTTGGGTGGAAAACCCGAGCGCGTAATGAAAGTGAAAGTTGGGAACCCTGTCGTGGGGTGCACCGACGCCCGGACCAGACCTTCTTGTGACGGCTCCGCGGTAGAGCAGGCATGTTGGGACCCGAAAGATGGTGAACTATGCTTGAATAGGGTGAAGCCAGAGGAAACTCTGGTGGAGGCTCGTAGCGATTCTGACGTGCAAATCGATCGTCAAATTTGGGTATAGGGGCGAAAGACTAATCGAACCATCTAGTAGCTGGTTCCTGCCGAAGTTTCCCTCAGGATAGCAGAAGCTCATTGATCAGATTTATGTGGTAAAGCGAATGATTAGAGGCCTTGGGGTTGAAACAACCTTAACCTATTCTCAAACTTTAAATATGTAAGAACGAGAGGTCTCTTGACTGGACCGCTCGGCGATTGAGAGCTTCTAGTGGGCCATTTTTGGTAAGCAGAACTGGCGATGCGGGATGAACCGAACGCGAGGTTAAGGTGCCGGAATTCACGCTCATCAGACACCACAAAAGGTGTTAGTTCATCTAGACAGCAGGACGGTGGCCATGGAAGTCGGAATCCGCTAAGGAGTGTGTAACAACTCACCTGCCGAATGAACTAGCCCTGAAAATGGATGGCGCTTAAGCGTGATACCCATACCTCGCCGTCAGCGTTGGAGTGACGCGCTGACGAGTAGGCAGGCGTGGAGGTGTTCCGTATGTTGTTCAGGAAGTTGACGAAGGATGTATATCGCTATCTCCAGAAGGTCAGTTACCAATAATTCATTAATGTTTTATTCTCAGTGCGTCGAGACGCACAAGGAGTTCAATCTCGCCCTCGCTGTCAAGCATCAGACCATCACAAATGGTCTCAAGTATTCTTTGGCTACCGGAAACTGGGGCGACCAAAAGAAGTCGATGTCTTCCAAAGCTGGTGTGTCGCAGGTACTCAACAGATACACGTATGCTTCAACACTATCGCATTTGCGCCGTTGCAACACGCCTTTGGGACGAGAAGGTAAAATTGCTAAGCCTCGTCAACTTCACAATACCCATTGGGGTATGGTATGCCCTGCGGAAACGCCGGAAGGTCAAGCTTGCGGTTTGGTCAAGAATTTGGCCCTTATGTCGTGTATATCCGTCGGAACGATATCCGCGCCTGTCATTGAGTTCTTGGAGGAGTGGGG??????????????????????????????????????????????????????????????????????????????????????????????????????????????????????????????????????????????????????????????????????????????????????????????????????????????????????????????????????????????????????????????????????????????????????????????????????????????????????????????????????????????????????????????????????????????????????????????????????????????????????????????????????????????????????????????????????TGCATCACGAGCAGCTCGAGCAGGGCAACCCTGGTGACAACGTTGGCTTCAACGTCAAGTGCGTCTCAACTTTTCCGCGGCATCTGTTCCCCAGGGTCTGAACGATTATCTTTTTAGGAACGTCTCCGTTAAGGATATCCGTCGTGGAAACGTTGCCTCCGATTCCAAGAACGACCCCGCCAAGGAGGCTGCTTCCTTCAACGCACAGGTCATCGTCCTCAACCACCCTGGTCAGATTGGTGCTGGCTACGCCCCCGTCTTGGATTGCCACACTGCCCACATCGCTTGCAAGTTCGCTGAGCTCATCGAGAAGATCGATCGCCGGACAGGTAAATCGATCGAAGCCTCGCCCAAGTTCGTCAAGTCTGGTGACGCCGCCATCGTCAAGCTCATTCCCAGCAAGCCCATGGTACGTCACATCCTCGACGATAAAGTACATTATTTGAAACCTCCGTCAGTGCGTTGAGTCTTACAACGA
	'Cyclocybe_aegerita_CBS_127.88'	GTGGGCTTGATGCTGGCTTTCTGAAGGCATGTGCACCGCCTGTCTCTTTATTTCTTTTCCACCTGTGCACCCTTTGTAGGCTTGAACCGCTTTCTTTTGGCCTTTGGGTCAGTGTTGGGGACTGCTGTGTCTTCTACCGTTCGAGTCTATGTTACACTATACACCATTGTTAAACCTTAGAATGTTAAAGGCTCTACGTGTGCCTATCTAAACACTATACAACTTTCAGCAACGGATCTCTTGGCTCTCGCATCGATGAAGAACGCAGCGAAATGCGATAAGTAATGTGAATTGCAGAATTCAGTGAATCATCGAATCTTTGAACGCACCTTGCGCTCCTTGGTATTCCGAGGAGCATGCCTGTTTGAGTGTCATTACATTCTCAACCATTGGATTTGTTTTCGATGGGTTGGACTTGGGGGCTAGTAACTGCGAGTGAAGC-GGAAAAGCTCAAATTTTAAATCTGGCGGTCCTTTGCGGCCGTCCGAGTTGTAATCTAGAGAAGTGCTTACCCGCGCTGGACCGTGTACAAGTCTCCTGGAATGGAGCGTCATAGAGGGTGAGAATCCCGTCTTCGACACGGACTGCCAGGGCTTATGTGGTGCGCTCTCGAAGAGTCGAGTTGTTTGGGAATGCAGCTCTAAATGGGTGGTAAATTCCATCTAAAGCTAAATACAGGCGAGAGACCGATAGCGAACAAGTACCGTGAGGGAAAGATGAAAAGAACTTTGGAAAGAGAGTTAAACAGTACGTGAAATTGCTGAAAGGGAAACGTTTGAAGTCAGTCGCGTTGGCTGGGGATCAACCTTGCTCTTGCAGGGCGCACTCTCTGGTTCGACGGGTCAGCATCAGTTTTGGTCGCTGGAGAAAGGCTAGGGGAATGTGGCATCGCTTCGGTGATGTGTTATAGCCCTTGGTTGTATGCAGCGGTTGGGACTGAGGAACTCAGCGCGCGCCTGGGGTGCCGGGTCGACCACGCTTACGCGCTTAGGATGCTGGCATAATGGCTTTAAGCGACCCGTCTTGAAACACGGACCAAGGAGTCTAACATGCTTGCGAGTGTTTGGGTGGAAAACCCGAGCGCGTAATGAAAGTGAAAGTTGGGAACCCTGTCGTGGGGTGCACCGACGCCCGGACCAGACCTTCTTGTGACGGCTCCGCGGTAGAGCAGGCATGTTGGGACCCGAAAGATGGTGAACTATGCCTGAATAGGGTGAAGCCAGAGGAAACTCTGGTGGAGGCTCGTAGCGATTCTGACGTGCAAATCGATCGTCAAATTTGGGTATAGGGGCGAAAGACTAATCGAACCATCTAGTAGCTGGTTCCTGCCGAAGTTTCCCTCAGGATAGCAGAAGCTCATTGATCAGATTTATGTGGTAAAGCGAATGATTAGAGGCCTTGGGGTTGAAACAACCTTAACCTATTCTCAAACTTTAAATATGTAAGAACGAGAGGTCTCTTGACTGGACCGCTCGGCGATTGAGAGCTTCTAGTGGGCCATTTTTGGTAAGCAGAACTGGCGATGCGGGATGAACCGAACGCGAGGTTAAGGTGCCGGAATTCACGCTCATCAGACACCACAAAAGGTGTTAGTTCATCTAGACAGCAGGACGGTGGCCATGGAAGTCGGAATCCGCTAAGGAGTGTGTAACAACTCACCTGCCGAATGAACTAGCCCTGAAAATGGATGGCGCTTAAGCGTGATACCCATACCTCGCCGTCAGCGTTGGAGTGACGCGCTGACGAGTAGGCAGGCGTGGAGG??TTCCGTATGTTGTTCAGGAAGTTGACGAAGGATGTATATCGCTATCTCCAGAAGGTCAGTTACCAATAATTCATTAATGTTTTATTCTCAGTGCGTCGAGACGCACAAGGAGTTCAATCTCGCCCTCGCTGTCAAGCATCAGACCATCACAAATGGTCTCAAGTATTCTTTGGCTACCGGAAACTGGGGCGACCAAAAGAAGTCGATGTCTTCCAAAGCTGGTGTGTCCCAGGTACTCAACAGATACACGTATGCTTCAACACTATCGCATTTGCGCCGTTGCAACACGCCTTTGGGACGAGAAGGTAAAATTGCTAAGCCTCSTCAACTTCACAATACCCATTGGGGTATGGTATGCCCTGCGGAAACGCCGGAAGGTCAAGCTTGCGGTTTGGTCAAGAATTTGGCCCTTATGTCGTGTATATCCGTCGGAACGATATCCGCGCCTGTCATTGAGTTCTTGGAGGAGTGGGGCTTGGAGTCTCTCGAGGAAAATGCCCATTCGTCGACGGCTTTCACCAAGGTTTTCGTAAATGGTGTTTGGATCGGCGTTCACCGTGATGCTGCCAACCTCGTCAGGACCCTCAAGAAGCTGAGGAGAAAGGACGATATCAGCCCCGAAGTGTCAGTCGTGCGGGATATTCGAGAGAAGGAATTGCGTGTGTACACGGATGCTGGCCGTGTTTGTCGACCTTTATTCATCGTCGAAAACCAACGGCTCGCCATCCAGAAGAGGCATATTAGATGGCTCCGGAATGGCGTCAACGACGATGGAGAGGAGTTCAAATGGGAGCACCTTGTCAAAGGTGGTGTCATCGAACTCCTGGATGCTGAGGAAGAGGAAACTGTCATGATCGCTATGGAACCGTTAGACTTAGAGAACTCGCGGCTTCAGCAACAGGGTGTTGATCCTTTCGAGAAGAAAGATTGCATCACGAGCAGCTCGAGCAGGGCAACCCTGGTGACAACGTTGGCTTCAACGTCAAGTGCGTCTCAACTTTTCCGCGGCATCTGTTCCCCAGGGTCTGAACGATTATCTTTTTAGGAACGTCTCCGTTAAGGATATCCGTCGTGGAAACGTTGCCTCCGATTCCAAGAACGACCCCGCCAAGGAGGCTGCTTCCTTCAACGCACAGGTCATCGTCCTCAACCACCCTGGTCAGATTGGTGCTGGCTACGCCCCCGTCTTGGATTGCCACACTGCCCACATCGCTTGCAAGTTCGCTGAGCTCATCGAGAAGATCGATCGCCGGACAGGTAAATCGATCGAAGCCTCGCCCAAGTTCGTCAAGTCTGGTGACGCCGCCATCGTCAAGCTCATTCCCAGCAAGCCCATGGTACGTCACATCCTCGACGATAAAGTACATTAATTGAAAACTCCGTCAGTGCGTTGAGTCTTACAACGA
	'Cyclocybe_aegerita_CBS_178.69'	GTGGGCTTGATGCTGGCTTTCTGAAGGCATGTGCACCGCCTGTCTCTTTATTTCTTTTCCACCTGTGCACCCTTTGTAGGCTTGAACCGCTTTCTTTTGGCCTTTGGGTCAGTGTTGGGGACTGCTGTGTCTTCTACCGTTCGAGTCTATGTTACACTATACACCATTGTTAAACCTTAGAATGTTAAAGGCTCTACGTGTGCCTATCTAAACACTATACAACTTTCAGCAACGGATCTCTTGGCTCTCGCATCGATGAAGAACGCAGCGAAATGCGATAAGTAATGTGAATTGCAGAATTCAGTGAATCATCGAATCTTTGAACGCACCTTGCGCTCCTTGGTATTCCGAGGAGCATGCCTGTTTGAGTGTCATTACATTCTCAACCATTGGATTTGTTTTCGATGGGTTGGACTTGGGGGCTAGTAACTGCGAGTGAAGCGGGAAAAGCTCAAATTTTAAATCTGGCGGTCCTTTGCGGCCGTCCGAGTTGTAATCTAGAGAAGTGCTTACCCGCGCTGGACCGTGTACAAGTCTCCTGGAATGGAGCGTCATAGAGGGTGAGAATCCCGTCTTCGACACGGACTGCCAGGGCTTATGTGGTGCGCTCTCGAAGAGTCGAGTTGTTTGGGAATGCAGCTCTAAATGGGTGGTAAATTCCATCTAAAGCTAAATACAGGCGAGAGACCGATAGCGAACAAGTACCGTGAGGGAAAGATGAAAAGAACTTTGGAAAGAGAGTTAAACAGTACGTGAAATTGCTGAAAGGGAAACGTTTGAAGTCAGTCGCGTTGGCTGGGGATCAACCTTGCTCTTGCAGGGCGCACTCTCTGGTTCGACGGGTCAGCATCAGTTTTGGTCGCTGGAGAAAGGCTAGGGGAATGTGGCATCGCTTCGGTGATGTGTTATAGCCCTTGGTTGTATGCAGCGGTTGGGACTGAGGAACTCAGCGCGCGCCTGGGGTGCCGGGTCGACCACGCTTACGCGCTTAGGATGCTGGCATAATGGCTTTAAGCGACCCGTCTTGAAACACGGACCAAGGAGTCTAACATGCTTGCGAGTGTTTGGGTGGAAAACCCGAGCGCGTAATGAAAGTGAAAGTTGGGAACCCTGTCGTGGGGTGCACCGACGCCCGGACCAGACCTTCTTGTGACGGCTCCGCGGTAGAGCAGGCATGTTGGGACCCGAAAGATGGTGAACTATGCCTGAATAGGGTGAAGCCAGAGGAAACTCTGGTGGAGGCTCGTAGCGATTCTGACGTGCAAATCGATCGTCAAATTTGGGTATAGGGGCGAAAGACTAATCGAACCATCTAGTAGCTGGTTCCTGCCGAAGTTTCCCTCAGGATAGCAGAAGCTCATTGATCAGATTTATGTGGTAAAGCGAATGATTAGAGGCCTTGGGGTTGAAACAACCTTAACCTATTCTCAAACTTTAAATATGTAAGAACGAGAGGTCTCTTGACTGGACCGCTCGGCGATTGAGAGCTTCTAGTGGGCCATTTTTGGTAAGCAGAACTGGCGATGCGGGATGAACCGAACGCGAGGTTAAGGTGCCGGAATTCACGCTCATCAGACACCACAAAAGGTGTTAGTTCATCTAGACAGCAGGACGGTGGCCATGGAAGTCGGAATCCGCTAAGGAGTGTGTAACAACTCACCTGCCGAATGAACTAGCCCTGAAAATGGATGGCGCTTAAGCGTGATACCCATACCTCGCCGTCAGCGTTGGAGTGACGCGCTGACGAGTAGGCAGGCGTGGAGGTGTTCCGTATGTTGTTCAGGAAGTTGACGAAGGATGTATATCGCTATCTCCAGAAGGTCAGTTACTAATAATTCATTAATGTTTTATTCTCAGTGCGTCGAGACGCACAAGGAGTTCAATCTCGCCCTCGCTGTCAAGCATCAGACCATCACAAATGGTCTCAAGTATTCTTTGGCTACCGGAAACTGGGGCGACCAAAAGAAGTCCATGTCTTCCAAAGCTGGTGTGTCGCAGGTACTCAACAGATACACGTATGCTTCAACACTATCGCATTTGCGCCGTTGCAACACGCCTTTGGGACGAGAAGGTAAAATTGCTAAGCCTCGTCAACTTCACAATACCCATTGGGGTATGGTGTGCCCTGCGGAAACACCGGAAGGTCAAGCTTGCGGTTTGGTCAAGAATTTGGCCCTTATGTCGTGTATATCCGTCGGAACGATATCCGCACCTGTCATTGAGTTCTTGGAGGAGTGGGGCTTGGAGTCTCTCGAAGAAAATGCCCATTCGTCGACGGCTTTCACCAAGGTTTTCGTGAATGGTGTTTGGATCGGCGTTCACCGTGATGCTGCCAACCTCGTCAAGACCCTCAAGAAGCTGAGGAGAAAGGACGATATCAGCCCCGAAGTGTCAGTCGTGCGGGATATTCGAGAGAAGGAATTGCGTGTGTACACGGATGCTGGCCGTGTTTGTCGACCTTTGTTCATCGTCGAAAGCCAACGGCTCGCCATTCAGAAGAGGCATATTAGATGGCTCCGGAATGGCGTCAACGATGATGGAGAGGAGTTCAAATGGGAGCACCTTGTTCAAGGTGGTGTCATCGAACTCCTGGATGCAGAGGAAGAGGAAACTGTCATGATCACTATGGAACCGTTGGACTT??AGAACTCGCGGCTTCAGCAACAGGGTGTTGATCCTTTCGAGAAGAAAGATTGCATCACGAGCAGCTCGAGCAGGGCAACCCTGGTGACAACGTTGGCTTCAACGTCAAGTGCGTCTCAACTTTTCCGCGGCATCTGTTCCCCAGGGTCTGAACGATTATCTTTTTAGGAACGTCTCCGTTAAGGATATCCGTCGTGGAAACGTTGCCTCCGATTCCAAGAACGACCCCGCCAAGGAGGCTGCTTCCTTCAACGCACAGGTCATCGTCCTCAACCACCCTGGTCAGATTGGTGCTGGCTACGCCCCCGTCTTGGATTGCCACACTGCCCACATCGCTTGCAAGTTCGCTGAGCTCATCGAGAAGATCGATCGCCGGACAGGTAAATCGATCGAAGCCTCGCCCAAGTTCGTCAAGTCTGGTGACGCCGCCATCGTCAAGCTCATTCCCAGCAAGCCCATGGTACGTCACATCCTCGACGATAAAGTACATTATTTGAAACCTCCGTCAGTGCGTTGAGTCTTACAACGA
	'Cyclocybe_aegerita_CBS_358.51'	??GGGCTTGATGCTGGCTTTCTGAAGGCATGTGCACCGCCTGTCTCTTTATTTCTTTTCCACCTGTGCACCCTTTGTAGGCTTGAACCGCTTTCTTTTGGCCTTTGGGTCAGTGTTGGGGACTGCTGTGTCTTCTACTGTTCGAGTCTATGTTACACTATACACCATTGTTAAACCTTAGAATGTTAAAGGCTCTACGTGTGCCTATCTAAACACTATACAACTTTCAGCAACGGATCTCTTGGCTCTCGCATCGATGAAGAACGCAGCGAAATGCGATAAGTAATGTGAATTGCAGAATTCAGTGAATCATCGAATCTTTGAACGCACCTTGCGCTCCTTGGTATTCCGAGGAGCATGCCTGTTTGAGTGTCATTACATTCTCAACCATTGGATTTGTTTTCGATGGGTTGGACTTGGGGGCTAGTAACTGCGAGTGAAGCGGGAAAAGCTCAAATTTTAAATCTGGCGGTCCTTTGCGGCCGTCCGAGTTGTAATCTAGAGAAGTGCTTACCCGCGCTGGACCGTGTACAAGTCTCCTGGAATGGAGCGTCATAGAGGGTGAGAATCCCGTCTTCGACACGGACTGCCAGGGCTTATGTGGTGCGCTCTCGAAGAGTCGAGTTGTTTGGGAATGCAGCTCTAAATGGGTGGTAAATTCCATCTAAAGCTAAATACAGGCGAGAGACCGATAGCGAACAAGTACCGTGAGGGAAAGATGAAAAGAACTTTGGAAAGAGAGTTAAACAGTACGTGAAATTGCTGAAAGGGAAACGTTTGAAGTCAGTCGCGTTGGCTGGGGATCAACCTTGCTCTTGCAGGGCGCACTCTCTGGTTCGACGGGTCAGCATCAGTTTTGGTCGCTGGAGAAAGGCTAGGGGAATGTGGCATCGCTTCGGTGATGTGTTATAGCCCTTGGTTGTATGCAGCGGTTGGGACTGAGGAACTCAGCGCGCGCCTGGGGTGCCGGGTCGACCACGCTTACGCGCTTAGGATGCTGGCATAATGGCTTTAAGCGACCCGTCTTGAAACACGGACCAAGGAGTCTAACATGCTTGCGAGTGTTTGGGTGGAAAACCCGAGCGCGTAATGAAAGTGAAAGTTGGGAACCCTGTCGTGGGGTGCACCGACGCCCGGACCAGACCTTCTTGTGACGGCTCCGCGGTAGAGCAGGCATGTTGGGACCCGAAAGATGGTGAACTATGCCTGAATAGGGTGAAGCCAGAGGAAACTCTGGTGGAGGCTCGTAGCGATTCTGACGTGCAAATCGATCGTCAAATTTGGGTATAGGGGCGAAAGACTAATCGAACCATCTAGTAGCTGGTTCCTGCCGAAGTTTCCCTCAGGATAGCAGAAGCTCATTGATCAGATTTATGTGGTAAAGCGAATGATTAGAGGCCTTGGGGTTGAAACAACCTTAACCTATTCTCAAACTTTAAATATGTAAGAACGAGAGGTCTCTTGACTGGACCGCTCGGCGATTGAGAGCTTCTAGTGGGCCATTTTTGGTAAGCAGAACTGGCGATGCGGGATGAACCGAACGCGAGGTTAAGGTGCCGGAATTCACGCTCATCAGACACCACAAAAGGTGTTAGTTCATCTAGACAGCAGGACGGTGGCCATGGAAGTCGGAATCCGCTAAGGAGTGTGTAACAACTCACCTGCCGAATGAACTAGCCCTGAAAATGGATGGCGCTTAAGCGTGATACCCATACCTCGCCGTCAGCGTTGGAGTGACGCGCTGACGAGTAGGCAGGCGTGGAGGTGTTCCGTATGTTGTTCAGGAAGTTGACGAAGGATGTATATCGCTATCTCCAGAAGGTCAGTTACCAATAATTCATTAATGTTTTATTCTCAGTGCGTCGAGACGCACAAGGAGTTCAATCTCGCCCTCGCTGTCAAGCATCAGACCATCACAAATGGTCTCAAGTATTCTTTGGCTACCGGAAACTGGGGCGACCAAAAGAAGTCGATGTCTTCCAAAGCTGGTGTGTCGCAGGTACTCAACACATACACGTATGCTTCAACACTATCACATTTGCGCCGTTGCAACACGCCTTTGGGACGAGAAGGTAAAATTGCTAAGCCTCGTCAACTTCACAATACCCATTGGGGTATGGTATGCCCTGCGGAAACGCCGGAAGGTCTAGCTTGCGGTTTGGTAAATAATTTGGCCCTTATGTCGTGTATATCCGTCGGAACTATATCCGCGCCTGTCATTGAGTTCTTGGAGGAGTGGGGCTTGGAGTCTCTCGAGGA?AATGCCCATTCGTCGACGGCTTTCA?CAAGGTTTTCGTAAATGGTGTTTGGATCGGCGTTCACCGTGATGCTGCCAACCTCGTCAAGACCCTCAAGAAGCTGAGGAGAAAGGACGATATCAGCCCCGAAGTGTCAGTCGTGCGGGATATTCGAGAGAAGGAATTGCGTGTGTACACGGATGCTGGCCGTGTTTGTCGACCTTTGTTCATCGTCGAAAACCAACGGCTCGCCATCCAGAAGAGGCATATTAGATGGCTCCGGAATGGCGTCAACGACGATGGAGAGGAGTTCAAATGGGAGCACCTTGTCAAAGGTGGTGTCATCGAACTCCTGGATGCTGAGGAAGAGGAAACTGTCCTGATCGCTATGGAACCGTTAGACTTAGAGAACTCGCGGCTTCAGCAACAGGGTGTTGATCCTTTCGAGAAGAAAGATTGCATCACGAGCAGCTCGAGCAGGGCAACCCTGGTGACAACGTTGGCTTCAACGTCAAGTGCGTCTCAACTTTTCCGCGGCATCTGTTCCCCAGGGTCTGAACGATTATCTTTTTAGGAACGTCTCCGTTAAGGATATCCGTCGTGGAAACGTTGCCTCCGATTCCAAGAACGACCCCGCCAAGGAGGCTGCTTCCTTCAACGCACAGGTCATCGTCCTCAACCACCCTGGTCAGATTGGTGCTGGCTACGCCCCCGTCTTGGATTGCCACACTGCCCACATCGCTTGCAAGTTCGCTGAGCTCATCGAGAAGATCGATCGCCGGACAGGTAAATCGATCGAAGCCTCGCCCAAGTTCGTCAAGTCTGGTGACGCCGCCATCGTCAAGCTCATTCCCAGCAAGCCCATGGTACGTCGCATCCTCGACGATAAAGTACATTATTTGAAACCTCCGTCAGTGCGTTGAGTCTTACAACGA
	'Cyclocybe_aegerita_CBS_832.87'	GTGGGCTTGATGCTGGCTTTCTGAAGGCATGTGCACCGCCTGTCTCTTTATTTCTTTTCCACCTGTGCACCCTTTGTAGGCTTGAACCGCTTTCTTTTGGCCTTTGGGTCAGTGTTGGGGACTGCTGTGTCTTCTACCGTTCGAGTCTATGTTACACTATACACCATTGTTAAACCTTAGAATGTTAAAGGCTCTACGTGTGCCTATCTAAACACTATACAACTTTCAGCAACGGATCTCTTGGCTCTCGCATCGATGAAGAACGCAGCGAAATGCGATAAGTAATGTGAATTGCAGAATTCAGTGAATCATCGAATCTTTGAACGCACCTTGCGCTCCTTGGTATTCCGAGGAGCATGCCTGTTTGAGTGTCATTACATTCTCAACCATTGGATTTGTTTTCGATGGGTTGGACTTGGGGGCTAGTAACTGCGAGTGAAGCGGGAAAAGCTCAAATTTTAAATCTGGCGGTCCTTTGCGGCCGTCCGAGTTGTAATCTAGAGAAGTGCTTACCCGCGCTGGACCGTGTACAAGTCTCCTGGAATGGAGCGTCATAGAGGGTGAGAATCCCGTCTTCGACACGGACTGCCAGGGCTTATGTGGTGCGCTCTCGAAGAGTCGAGTTGTTTGGGAATGCAGCTCTAAATGGGTGGTAAATTCCATCTAAAGCTAAATACAGGCGAGAGACCGATAGCGAACAAGTACCGTGAGGGAAAGATGAAAAGAACTTTGGAAAGAGAGTTAAACAGTACGTGAAATTGCTGAAAGGGAAACGTTTGAAGTCAGTCGCGTTGGCTGGGGATCAACCTTGCTCTTGCAGGGCGCACTCTCTGGTTCGACGGGTCAGCATCAGTTTTGGTCGCTGGAGAAAGGCTAGGGGAATGTGGCATCGCTTCGGTGATGTGTTATAGCCCTTGGTTGTATGCAGCGGTTGGGACTGAGGAACTCAGCGCGCGCCTGGGGTGCCGGGTCGACCACGCTTACGCGCTTAGGATGCTGGCATAATGGCTTTAAGCGACCCGTCTTGAAACACGGACCAAGGAGTCTAACATGCTTGCGAGTGTTTGGGTGGAAAACCCGAGCGCGTAATGAAAGTGAAAGTTGGGAACCCTGTCGTGGGGTGCACCGACGCCCGGACCAGACCTTCTTGTGACGGCTCCGCGGTAGAGCAGGCATGTTGGGACCCGAAAGATGGTGAACTATGCCTGAATAGGGTGAAGCCAGAGGAAACTCTGGTGGAGGCTCGTAGCGATTCTGACGTGCAAATCGATCGTCAAATTTGGGTATAGGGGCGAAAGACTAATCGAACCATCTAGTAGCTGGTTCCTGCCGAAGTTTCCCTCAGGATAGCAGAAGCTCATTGATCAGATTTATGTGGTAAAGCGAATGATTAGAGGCCTTGGGGTTGAAACAACCTTAACCTATTCTCAAACTTTAAATATGTAAGAACGAGAGGTCTCTTGACTGGACCGCTCGGCGATTGAGAGCTTCTAGTGGGCCATTTTTGGTAAGCAGAACTGGCGATGCGGGATGAACCGAACGCGAGGTTAAGGTGCCGGAATTCACGCTCATCAGACACCACAAAAGGTGTTAGTTCATCTAGACAGCAGGACGGTGGCCATGGAAGTCGGAATCCGCTAAGGAGTGTGTAACAACTCACCTGCCGAATGAACTAGCCCTGAAAATGGATGGCGCTTAAGCGTGATACCCATACCTCGCCGTCAGCGTTGGAGTGACGCGCTGACGAGTAGGCAGGCGTGGAGGTGTTCCGTATGTTGTTCAGGAAGTTGACGAAGGATGTATATCGCTATCTCCAGAAGGTCAGTTACTAATAATTCATTAATGTTTTATTCTCAGTGCGTCGAGACGCACAAGGAGTTCAATCTCGCCCTCGCTGTCAAGCATCAGACCATCACAAATGGTCTCAAGTATTCTTTGGCTACCGGAAACTGGGGCGACCAAAAGAAGTCCATGTCTTCCAAAGCTGGTGTGTCGCAGGTACTCAACAGATACACGTATGCTTCAACGCTATCGCATTTGCGCCGTTGCAACACGCCTTTGGGACGAGAAGGTAAAATTGCTAAGCCTCGTCAACTTCACAATACCCATTGGGGTATGGTGTGCCCTGCGGAAACACCGGAAGGTCAAGCTTGCGGTTTGGTCAAGAATTTGGCCCTTATGTCGTGTATATCCGTCGGAACGATATCCGCGCCTGTCATTGAGTTCTTGGAGGAGTGGGGCTTGGAGTCTCTCGAAGAAAATGCCCATTCGTCGACGGCTTTCACCAAGGTTTTCGTGAATGGTGTTTGGATCGGCGTTCACCGTGATGCTGCCAACCTCGTCAAGACCCTCAAGAAGCTGAGGAGAAAGGACGATATCAGCCCCGAAGTGTCAGTCGTGCGGGATATTCGAGAGAAGGAATTGCGTGTGTACACGGATGCTGGCCGTGTTTGTCGACCTTTGTTCATCGTCGAAAGCCAACGGCTCGCCATTCAGAAGAGGCATATTAGATGGCTCCGGAATGGCGTCAACGATGATGGAGAGGAGTTCAAATGGGAGCACCTTGTCAAAGGTGGTGTCATCGAACTCCTGGATGCTGAGGAAGAGGAAACTGTCATGATCGCTATGGAACCGTTGGACTTAGAGAACTCGCGGCTTCAGCAACAGGGTGTTGATCCTTTCGAGAAGAAAGAT?????CACGAGCAGCTCGAGCAGGGCAACCCTGGTGACAACGTTGGCTTCAACGTCAAGTGCGTCTCAACTTTTCCGCGGCATCTGTTCCCCAGGGTCTGAACGATTATCTTTTTAGGAACGTCTCCGTTAAGGATATCCGTCGTGGAAACGTTGCCTCCGATTCCAAGAACGACCCCGCCAAGGAGGCTGCTTCCTTCAACGCACAGGTCATCGTCCTCAACCACCCTGGTCAGATTGGTGCTGGCTACGCCCCCGTCTTGGATTGCCACACTGCCCACATCGCTTGCAAGTTCGCTGAGCTCATCGAGAAGATCGATCGCCGGACAGGTAAATCGATCGAAGCCTCGCCCAAGTTCGTCAAGTCTGGTGACGCCGCCATCGTCAAGCTCATTCCCAGCAAGCCCATGGTACGTCACATCCTCGACGATAAAGTACATTATTTGAAACCTCCGTCAGTGCGTTGAGTCTTACAACGA
	Cyclocybe_aegerita_DSM_9613	GTGGGCTTGATGCTGGCTTTCTGAAGGCATGTGCACCGCCTGTCTCTTTATTTCTTTTCCACCTGTGCACCCTTTGTAGGCTTGAACCGCTTTCTTTTGGCCTTTGGGTCAGTGTTGGGGACTGCTGTGTCTTCTACCGTTCGAGTCTATGTTACACTATACACCATTGTTAAACCTTAGAATGTTAAAGGCTCTACGTGTGCCTATCTAAACACTATACAACTTTCAGCAACGGATCTCTTGGCTCTCGCATCGATGAAGAACGCAGCGAAATGCGATAAGTAATGTGAATTGCAGAATTCAGTGAATCATCGAATCTTTGAACGCACCTTGCGCTCCTTGGTATTCCGAGGAGCATGCCTGTTTGAGTGTCATTACATTCTCAACCATTGGATTTGTTTTCGATGGGTTGGACTTGGGGGCGTGTAACTGCGAGTGAAGCGGGAAAAGCTCAAATTTTAAATCTGGCGGTCCTTTGCGGCCGTCCGAGTTGTAATCTAGAGAAGTGCTTACCCGCGCTGGACCGTGTACAAGTCTCCTGGAATGGAGCGTCATAGAGGGTGAGAATCCCGTCTTCGACACGGACTGCCAGGGCTTATGTGGTGCGCTCTCGAAGAGTCGAGTTGTTTGGGAATGCAGCTCTAAATGGGTGGTAAATTCCATCTAAAGCTAAATACAGGCGAGAGACCGATAGCGAACAAGTACCGTGAGGGAAAGATGAAAAGAACTTTGGAAAGAGAGTTAAACAGTACGTGAAATTGCTGAAAGGGAAACGTTTGAAGTCAGTCGCGTTGGCTGGGGATCAACCTTGCTCTTGCAGGGCGCACTCTCTGGTTCGACGGGTCAGCATCAGTTTTGGTCGCTGGAGAAAGGCTAGGGGAATGTGGCATCGCTTCGGTGATGTGTTATAGCCCTTGGTTGTATGCAGCGGTTGGGACTGAGGAACTCAGCGCGCGCCTGGGGTGCCGGGTCGACCACGCTTACGCGCTTAGGATGCTGGCATAATGGCTTTAAGCGACCCGTCTTGAAACACGGACCAAGGAGTCTAACATGCTTGCGAGTGTTTGGGTGGAAAACCCGAGCGCGTAATGAAAGTGAAAGTTGGGAACCCTGTCGTGGGGTGCACCGACGCCCGGACCAGACCTTCTTGTGACGGCTCCGCGGTAGAGCAGGCATGTGGGGACCCGAAAGATGGTGAACTATGCCTGAATAGGGTGAAGCCAGAGGAAACTCTGGTGGAGGCTCGTAGCGATTCTGACGTGCAAATCGATCGTCAAATTTGGGTATAGGGGCGAAAGACTAATCGAACCATCTAGTAGCTGGTTCCTGCCGAAGTTTCCCTCAGGATAGCAGAAGCTCATTGATCAGATTTATGTGGTAAAGCGAATGATTAGAGGCCTTGGGGTTGAAACAACCTTAACCTATTCTCAAACTTTAAATATGTAAGAACGAGAGGTCTCTTGACTGGACCGCTCGGCGATTGAGAGCTTCTAGTGGGCCATTTTTGGTAAGCAGAACTGGCGATGCGGGATGAACCGAACGCGAGGTTAAGGTGCCGGAATTCACGCTCATCAGACACCACAAAAGGTGTTAGTTCATCTAGACAGCAGGACGGTGGCCATGGAAGTCGGAATCCGCTAAGGAGTGTGTAACAACTCACCTGCCGAATGAACTAGCCCTGAAAATGGATGGCGCTTAAGCGTGATACCCATACCTCGCCGTCAGCGTTGGAGTGACGCGCTGACGAGTAGGCAGGCGTGGAGG??TTCCGTATGTTGTTCAGGAAGTTGACGAAGGATGTATATCGCTATCTCCAGAAGGTCAGTTACCAATAATTCATTAATGTTTTATTCTCAGTGCGTCGAGACGCACAAGGAGTTCAATCTCGCCCTCGCTGTCAAGCATCAGACCATCACAAATGGTCTCAAGTATTCTTTGGCTACCGGAAACTGGGGCGACCAAAAGAAGTCGATGTCTTCCAAAGCTGGTGTGTCGCAGGTACTCAACAGATACACGTATGCTTCAACACTATCGCATTTGCGCCGTTGCAACACGCCTTTGGGACGAGAAGGTAAAATTGCTAAGCCTCGTCAACTTCACAATACCCATTGGGGTATGGTATGCCCTGCGGAAACGCCGGAAGGTCAAGCTTGCGGTTTGGTCAAGAATTTGGCCCTTATGTCGTGTATATCCGTCGGAACGATATCCGCGCCTGTCATTGAGTTCTTGGAGGAGTGGGGCTTGGAGTCTCTCGAGGAAAATGCCCATTCGTCGACGGCTTTCACCAAGGTTTTCGTAAATGGTGTTTGGATCGGCGTTCACCGTGATGCTGCCAACCTCGTCAAGACCCTCAAGAAGCTGAGGAGAAAGGACGATATCAGCCCCGAAGTGTCAGTCGTGCGGGATATTCGAGAGAAGGAATTGCGTGTGTACACGGATGCTGGCCGTGTTTGTCGACCTTTRTTCATCGTCGAAAACCAACGGCTCGCCATCCAGAAGAGGCATATTAGATGGCTCCGGAATGGCGTCAACGACGATGGAGAGGAGTTCAAATGGGAGCACCTTGTCAAAGGTGGTGTCATCGAACTCCTGGATGCTGAGGAAGAGGAAACTGTCATGATCGCTATGGAACCGTTAGACTTAGAGAACTCGCGGCTTCAGCAACAGGGTGTTGATCCTTTCGAGAAGAAAGAT?GCATCACGAGCAGCTCGAGCAGGGCAACCCTGGTGACAACGTTGGCTTCAACGTCAAGTGCGTCTCAACTTTTCCGCGGCATCTGTTCCCCAGGGTCTGAACGATTATCTTTTTAGGAACGTCTCCGTTAAGGATATCCGTCGTGGAAACGTTGCCTCCGATTCCAAGAACGACCCCGCCAAGGAGGCTGCTTCCTTCAACGCACAGGTCATCGTCCTCAACCACCCTGGTCAGATTGGTGCTGGCTACGCCCCCGTCTTGGATTGCCACACTGCCCACATCGCTTGCAAGTTCGCTGAGCTCATCGAGAAGATCGATCGCCGGACAGGTAAATCGATCGAAGCCTCGCCCAAGTTCGTCAAGTCTGGTGACGCCGCCATCGTCAAGCTCATTCCCAGCAAGCCCATGGTACGTCACATCCTCGACGATAAAGTACATTA-TTGAAACCTCCGTCAGTGCGTTGAGTCTTACAACGA
	Cyclocybe_aegerita_IHI536	GTGGGCTTGATGCTGGCTTTCTGAAGGCATGTGCACCGCCTGTCTCTTTATTTCTTTTCCACCTGTGCACCCTTTGTAGGCTTGAACCGCTTTCTTTTGGCCTTTGGGTCAGTGTTGGGGACTGCTGTGTCTTCTACCGTTCGAGTCTATGTTACACTATACACCATTGTTAAACCTTAGAATGTTAAAGGCTCTACGTGTGCCTATCTAAACACTATACAACTTTCAGCAACGGATCTCTTGGCTCTCGCATCGATGAAGAACGCAGCGAAATGCGATAAGTAATGTGAATTGCAGAATTCAGTGAATCATCGAATCTTTGAACGCACCTTGCGCTCCTTGGTATTCCGAGGAGCATGCCTGTTTGAGTGTCATTACATTCTCAACCATTGGATTTGTTTTCGATGGGTTGGAACTGGGGGCTAGTAACTGCGAGTGAAGCGGGAAAAGCTCAAATTTTAAATCTGGCGGTCCTTTGCGGCCGTCCGAGTTGTAATCTAGAGAAGTGCTTACCCGCGCTGGACCGTGTACAAGTCTCCTGGAATGGAGCGTCATAGAGGGTGAGAATCCCGTCTTCGACACGGACTGCCAGGGCTTATGTGGTGCGCTCTCGAAGAGTCGAGTTGTTTGGGAATGCAGCTCTAAATGGGTGGTAAATTCCATCTAAAGCTAAATACAGGCGAGAGACCGATAGCGAACAAGTACCGTGAGGGAAAGATGAAAAGAACTTTGGAAAGAGAGTTAAACAGTACGTGAAATTGCTGAAAGGGAAACGTTTGAAGTCAGTCGCGTTGGCTGGGGATCAACCTTGCTCTTGCAGGGCGCACTCTCTGGTTCGACGGGTCAGCATCAGTTTTGGTCGCTGGAGAAAGGCTAGGGGAATGTGGCATCGCTTCGGTGATGTGTTATAGCCCTTGGTTGTATGCAGCGGTTGGGACTGAGGAACTCAGCGCGCGCCTGGGGTGCCGGGTCGACCACGCTTACGCGCTTAGGATGCTGGCATAATGGCTTTAAGCGACCCGTCTTGAAACACGGACCAAGGAGTCTAACATGCTTGCGAGTGTTTGGGTGGAAAACCCGAGCGCGTAATGAAAGTGAAAGTTGGGAACCCTGTCGTGGGGTGCACCGACGCCCGGACCAGACCTTCTTGTGACGGCTCCGCGGTAGAGCAGGCATGTTGGGACCCGAAAGATGGTGAACTATGCCTGAATAGGGTGAAGCCAGAGGAAACTCTGGTGAAGGCTCGTAGCGATTCTGACGTGCAAATCGATCGTCAAATTTGGGTATAGGGGCGAAAGACTAATCGAACCATCTAGTAGCTGGTTCCTGCCGAAGTTTCCCTCAGGATAGCAGAAGCTCATTGATCAGATTTATGTGGTAAAGCGAATGATTAGAGGCCTTGGGGTTGAAACAACCTTAACCTATTCTCAAACTTTAAATATGTAAGAACGAGAGGTCTCTTGACTGGACCGCTCGGCGATTGAGAGCTTCTAGTGGGCCATTTTTGGTAAGCAGAACTGGCGATGCGGGATGAACCGAACGCGAGGTTAAGGTGCCGGAATTCACGCTCATCAGACACCACAAAAGGTGTTAGTTCATCTAGACAGCAGGACGGTGGCCATGGAAGTCGGAATCCGCTAAGGAGTGTGTAACAACTCACCTGCCGAATGAACTAGCCCTGAAAATGGATGGAGCTTAAGCGTGATACCCATACCTCGCCGTCAGCGTAAGAGTGACGCGCTGACGAGTAGGCAGGCGTGGAGGTGTTCCGTATGTTGTTCAGGAAGTTGACGAAGGATGTATATCGCTATCTCCAGAAGGTCAGTTACCAATAATTCATTAATGTTTTATTCTCAGTGCGTCGAGACGCACAAGGAGTTCAATCTCGCCCTCGCTGTCAAGCATCAGACCATCACAAATGGTCTCAAGTATTCTTTGGCTACCGGAAACTGGGGCGACCAAAAGAAGTCGATGTCTTCCAAAGCTGGTGTGTCGCAGGTACTCAACAGATACACGTATGCTTCAACACTATCGCATTTGCGCCGTTGCAACACGCCTTTGGGACGAGAAGGTAAAATTGCTAAGCCTCGTCAACTTCACAATACCCATTGGGGTATGGTATGCCCTGCGGAAACGCCGGAAGGTCAAGCTTGCGGTTTGGTCAAAAATTTGGCCCTTATGTCGTGTATATCCGTCGGAACGATATCCGCGCCTGTCATTGAGTTCTTGGAGGAGTGGGGCTTGGAGTCTCTCGAGGA?AATGCCCATTCGTCGACGGCTTTCACCAAGGTTTTCGTAAATGGTGTTTGGATCGGCGTTCACCGTGATGCTGCCAACCTCGTCAAGACCCTCAAGAAGCTGAGGAGAAAGGACGATATCAGCCCCGAAGTGTCAGTCGTGCGGGATATTCGAGAGAAGGAATTGCGTGTGTACACGGATGCTGGCCGTGTTTGTCGACCTTTGTTCATCGTCGAAAACCAACGGCTCGCCATCCAGAAGAGGCATATTAGATGGCTCCGGAATGGCGTCAACGACGATGGAGAGGAGTTCAAATGGGAGCACCTTGTCAAAGGTGGTGTCATCGAACTCCTGGATGCTGAGGAAGAGGAAACTGTCATGATCGCTATGGAACCGTTAGACTTAGAGAACTCGCGGCTTCAGCAACAGGGTGTTGATCCTTTCGAGAAGAAAGATTGCATCACGAGCAGCTCGAGCAGGGCAACCCTGGTGACAACGTTGGCTTCAACGTCAAGTGCGTCTCAACTTTTCCGCGGCATCTGTTCCCCAGGGTCTGAACGATTATCTTTTTAGGAACGTCTCCGTTAAGGATATCCGTCGTGGAAACGTTGCCTCCGATTCCAAGAACGACCCCGCCAAGGAGGCTGCTTCCTTCAACGCACAGGTCATCGTCCTCAACCACCCTGGTCAGATTGGTGCTGGCTACGCCCCCGTCTTGGATTGCCACACTGCCCACATCGCTTGCAAGTTCGCTGAGCTCATCGAGAAGATCGATCGCCGGACAGGTAAATCGATCGAAGCCTCGCCCAAGTTCGTCAAGTCTGGTGACGCCGCCATCGTCAAGCTCATTCCCAGCAAGCCCATGGTACGTCACATCCTCGACGATAAAGTACATTATTTGAAACCTCCGTCAGTGCGTTGAGTCTTACAACGA
	Cyclocybe_aegerita_IHI8	GTGGGCTTGATGCTGGCTTTCTGAAGGCATGTGCACCGCCTGTCTCTTTATTTCTTTTCCACCTGTGCACCCTTTGTAGGCTTGAACCGCTTTCTTTTGGCCTTTGGGTCAGTGTTGGGGACTGCTGTGTCTTCTACCGTTCGAGTCTATGTTACACTATACACCATTGTTAAACCTTAGAATGTTAAAGGCTCTACGTGTGCCTATCTAAACACTATACAACTTTCAGCAACGGATCTCTTGGCTCTCGCATCGATGAAGAACGCAGCGAAATGCGATAAGTAATGTGAATTGCAGAATTCAGTGAATCATCGAATCTTTGAACGCACCTTGCGCTCCTTGGTATTCCGAGGAGCATGCCTGTTTGAGTGTCATTACATTCTCAACCATTGGATTTGTTTTCGATGGGTTGGACTTGGGGG?TAGT-ACTGCGAGTGAAGCGGGAAAAGCTCAAATTTTAAATCTGGCGGTCCTTTGCGGCCGTCCGAGTTGTAATCTAGAGAAGTGCTTACCCGCGCTGGACCGTGTACAAGTCTCCTGGAATGGAGCGTCATAGAGGGTGAGAATCCCGTCTTCGACACGGACTGCCAGGGCTTATGTGGTGCGCTCTCGAAGAGTCGAGTTGTTTGGGAATGCAGCTCTAAATGGGTGGTAAATTCCATCTAAAGCTAAATACAGGCGAGAGACCGATAGCGAACAAGTACCGTGAGGGAAAGATGAAAAGAACTTTGGAAAGAGAGTTAAACAGTACGTGAAATTGCTGAAAGGGAAACGTTTGAAGTCAGTCGCGTTGGCTGGGGATCAACCTTGCTCTTGCAGGGCGCACTCTCTGGTTCGACGGGTCAGCATCAGTTTTGGTCGCTGGAGAAAGGCTAGGGGAATGTGGCATCGCTTCGGTGATGTGTTATAGCCCTTGGTTGTATGCAGCGGTTGGGACTGAGGAACTCAGCGCGCGCCTGGGGTGCCGGGTCGACCACGCTTACGCGCTTAGGATGCTGGCATAATGGCTTTAAGCGACCCGTCTTGAAACACGGACCAAGGAGTCTAACATGCTTGCGAGTGTTTGGGTGGAAAACCCGAGCGCGTAATGAAAGTGAAAGTTGGGAACCCTGTCGTGGGGTGCACCGACGCCCGGACCAGACCTTCTTGTGACGGCTCCGCGGTAGAGCAGGCATGTTGGGACCCGAAAGATGGTGAACTATGCCTGAATAGGGTGAAGCCAGAGGAAACTCTGGTGGAGGCTCGTAGCGATTCTGACGTGCAAATCGATCGTCAAATTTGGGTATAGGGGCGAAAGACTAATCGAACCATCTAGTAGCTGGTTCCTGCCGAAGTTTCCCTCAGGATAGCAGAAGCTCATTGATCAGATTTATGTGGTAAAGCGAATGATTAGAGGCCTTGGGGTTGAAACAACCTTAACCTATTCTCAAACTTTAAATATGTAAGAACGAGAGGTCTCTTGACTGGACCGCTCGGCGATTGAGAGCTTCTAGTGGGCCATTTTTGGTAAGCAGAACTGGCGATGCGGGATGAACCGAACGCGAGGTTAAGGTGCCGGAATTCACGCTCATCAGACACCACAAAAGGTGTTAGTTCATCTAGACAGCAGGACGGTGGCCATGGAAGTCGGAATCCGCTAAGGAGTGTGTAACAACTCACCTGCCGAATGAACTAGCCCTGAAAATGGATGGCGCTTAAGCGTGATACCCATACCTCGCCGTCAGCGTTGGAGTGACGCGCTGACGAGTAGGCAGGCGTGGAGG?GTTCCGTATGTTGTTCAGGAAGTTGACGAAGGATGTATATCGCTATCTCCAGAAGGTCAGTTACCAATAATTCATTAATGTTTTATTCTCAGTGCGTCGAGACGCACAAGGAGTTCAATCTCGCCCTCGCTGTCAAGCATCAGACCATCACAAATGGTCTCAAGTATTCTTTGGCTACCGGAAACTGGGGCGACCAAAAGAAGTCGATGTCTTCCAAAGCTGGTGTGTCGCAGGTACTCAACAGATACACGTATGCTTCAACACTATCGCATTTGCGCCGTTGCAACACGCCTTTGGGACGAGAARGTAAAATTGCTAAGCCTCGTCAACTTCACAATACCCATTGGGGTATGGTATGCCCTGCGGAAACGCCGGAAAGTCAAGCTTGCGGTTTGGTCAAGAATTTGGCCCTTATGTCGTGTATATCCGTCGGAACGATATCCGCGCCTGTCATTGAGTTCTTGGAGGARTGGGGCTTGGAGTCTCTCGAGGAAAATGCCCATTCGTCGACGGCTTTCACCAAGGTTTTCGTAAATGGTGTTTGGATCGGCGTTCACCGTGATGCTGCCAACCTCGTCAAGACCCTCAAGAAGCTGAGGAGAAAGGACGATATCAGCCCCGAAGTGTCAGTCGTGCGGGATATYCGAGAGAAGGAATTGCGTGTGTACACGGATGCTGGCCGTGTTTGTCGACCTTTRTTCATCGTCGAAAACCAACGGCTCGCCATCCAGAAGAGGCATATTAGATGGCTCCGGAATGGCGTCAACGACGATGGAGAGGAGTTCAAATGGGAGCACCTTGTCAAAGGTGGTGTCATCGAACTCCTGGATGCTGAGGAAAAGGAAACTGTCATGATCGCTATGGAACCGTTAGACTTAGAGAACTCGCGGCTTCAGCAACAGGGTGTTGATCCTTTCGAGAAGAAAGATTGCATCACGAGCAGCTCGAGCAGGGCAACCCTGGTGACAACGTTGGCTTCAACGTCAAGTGCGTCTCAACTTTTCCGCGGCATCTGTTCCCCAGGGTCTGAACGATTATCTTTTTAGGAACGTCTCCGTTAAGGATATCCGTCGTGGAAACGTTGCCTCCGATTCCAAGAACGACCCCGCCAAGGAGGCTGCTTCCTTCAACGCACAGGTCATCGTCCTCAACCACCCTGGTCAGATTGGTGCTGGCTACGCCCCCGTCTTGGATTGCCACACTGCCCACATCGCTTGCAAGTTCGCTGAGCTCATCGAGAAGATCGATCGCCGGACAGGTAAATCGATCGAAGCCTCGCCCAAGTTCGTCAAGTCTGGTGACGCCGCCATCGTCAAGCTCATTCCCAGCAAGCCCATGGTACGTCACATCCTCGACGATAAAGTACATTATTTGAAACCTCCGTCAGTGCGTTGAGTCTTACAACGA
	Cyclocybe_sp_IHI15	GTGGGTTTGATGCTGGCCCCTT-GGGGCATGTGCACCGCCTGTCTCTTTATTTCTTCTCCACCTGTGCACCCTTTGTAGGCTTGAACCGC-TTTCTTTGGCCTT??????????????????????????????????????????????????????????????????????????????????????????????????????????????????????????????????????????????????????????????????????????????????????????????????????????????????????????????????????????????????????????????????????????????????????????????????????????????????????????????CTAGTAACTGCGAGTGAAGCGGGAAAAGCTCAAATTTGAAATCTGGCGGTCCTTTGCGGCCGTCCGAGTTGTAATCTAGAGAAGTGCTTACCCGCGCTGGACCGTGTACAAGTCTCCTGGAATGGAGCGTCACAGAGGGTGAGAATCCCGTCTTTGACACGGACTGCCAGGGCTTATGTGGTGCGCTCTCGAAGAGTCGAGTTGTTTGGGAATGCAGCTCTAAATGGGTGGTAAATTCCATCTAAAGCTAAATACAGGCGAGAGACCGATAGCGAACAAGTACCGTGAGGGAAAGATGAAAAGAACTTTGGAAAGAGAGTTAAACAGTACGTGAAATTGCTGAAAGGGAAACGTTTGAAGTCAGTCGCGTTGGCTGGGGATCAACCTTGCTCTTGCAGGGCGCACTCTCTGGTTCGACGGGTCAGCATCAGTTTCGGCCGCTGGAGAAAGGCTAGGGGAATGTGGCATCGCTTCGGTGATGTGTTATAGCCCTTGGTCGTATGCAGCGGCTGGGACTGAGGAACTCAGCCTGCCCTTACTGGGCCGGGTCGACCACGCTAACGGGCTTAAGATGCTGGCATAATGGCTTTAAGCGACCCGTCTTGAAACACGGACCAAGGAGTCTAACATGCTTGCGAGTGTTTGGGTGGAAAACCCGAGCGCGTAATGAAAGTGAAAGTTGGGAACCCTGTCGTGGGGTGCACCGACGCCCGGACCAGACCTTCTTGTGACGGCTCCGCGGTAGAGCAGGCATGTTGGGACCCGAAAGATGGTGAACTATGCCTGAATAGGGTGAAGCCAGAGGAAACTCTGGTGGAGGCTCGTAGCGATTCTGACGTGCAAATCGATCGTCAAATTTGGGTATAGGGGCGAAAGACTAATCGAACCATCTAGTAGCTGGTTCCTGCCGAAGTTTCCCTCAGGATAGCAGAAGCTCGCTGATCAGATTTATGTGGTAAAGCGAATGATTAGAGGCCTTGGGGTTGAAACAACCTTAACCTATTCTCAAACTTTAAATATGTAAGAACGAGAGGTCTCTTGACTGGACCGCTCGGCGATTGAGAGCTTCTAGTGGGCCATTTTTGGTAAGCAGAACTGGCGATGCGGGATGAACCGAACGCGAGGTTAAGGTGCCGGAATTCACGCTCATCAGACACCACAAAAGGTGTTAGTTCATCTAGACAGCAGGACGGTGGCCATGGAAGTCGGAATCCGCTAAGGAGTGTGTAACAACTCACCTGCCGAATGAACTAGCCCTGAAAATGGATGGCGCTTAAGCGTGATACCCATACCTCGCCGTCAGCGTTGAAGTGACGCGCTGACGAGTAGGCAGGCGTGGAGGTGTTCCGTATGCTGTTCAGGAAATTGACGAAAGATGTATATCGCTATCTCCAGAAGGTCAGTTGCCATGGATTCATTAACGTCTTCTTTCCAGTGTGTTGAGACCCACAAGGAGTTCAATCTCGCCCTCGCCGTCAAGCACCAGACCATCACAAATGGTCTTAAGTATTCGTTGGCTACTGGAAACTGGGGCGACCAAAAGAAGTCGATGTCTTCCAAAGCTGGTGTGTCGCAGGTGCTCAACAGATACACTTATGCTTCGACACTTTCGCATTTGCGCCGTTGCAACACGCCTTTAGGACGAGAAGGTAAAATTGCCAAGCCTCGTCAGCTTCACAACACCCATTGGGGTATGGTGTGCCCTGCGGAAACGCCGGAAGGTCAAGCTTGCGGTCTGGTCAAGAATTTGGCTCTTATGTCGTGTATATCCGTCGGAACGATGTCCGCGCCAGTCATCGAGTTCTTGGAGGAGTGGGGTTTGGAGTCTCTCGAGGAAAATGCCCATTCGTCGACGGCTTTCACCAAGGTTTTCGTGAATGGTGTTTGGATCGGCGTTCACCGTGATGCGGCCAACCTCGTCAAGACCCTCAAGAAGCTGAGGAGAAAGGACGATATCAGCCCGGAAGTGTCAGTCGTGCGGGATATTCGAGAGAAGGAATTGCGTGTGTACACGGATGCCGGCCGTGTTTGTCGACCTTTGTTCATCGTTGAAAACCAACGGCTCGCCATCCAGAAGAGGCATATTCGATGGCTTCGGAATGGCCTCAACGACGATGGAGAGGAGTTCAAGTGGGAGCACCTTGTGAAAGGTGGTGTCATCGAACTCCTGGACGCAGAGGAAGAGGAGACTGTCATGATCGCTATGGAACCGCTGGACTTGGAGAACTCGCGGCTTCAGCAACAGGGTGTTGATCCTTTCGAGAAGAAAGATTGCATCACGAGCAGCTCGAGCAGGGCAACCCTGGTGACAATGTTGGCTTCAACGTCAAGTGCGTCTGAACTTGTCCGCGGCACCCGTTCCTCAGGGTCTGAATGACTATCTTCTTAGGAACGTCTCCGTCAAGGATATCCGTCGTGGAAACGTCGCCTCCGACTCCAAGAACGACCCCGCCAAGGAGGCTGCTTCCTTCAACGCGCAGGTCATCGTCCTCAACCACCCCGGTCAGATTGGTGCTGGCTACGCCCCCGTTCTGGATTGCCACACTGCCCACATCGCTTGCAAGTTCGCTGAGCTCATTGAAAAGATCGATCGTCGGACAGGTAAATCGATCGAAGCCTCGCCCAAGTTCGTCAAGTCTGGTGACGCTGCCATCGTCAAGCTCATTCCCAGCAAGCCCATGGTACGTCGCATCCTTGACGACAAAGTCTATTATCTAAAACCTCTATCAGTGCGTTGAGTCTTACAACGA
	Cyclocybe_sp_DSM_22459	GTGGGCTCGATGCTGGCCCCTT-GTGGCATGTGCACCGCCTGTCTCTTTATTTCTTCTCCACCTGTGCACCCTTTGTAGGCTTGAACCGC-TTTCTTTGGCCTTTGGGTCAGTGTTGGGGACTGCTGTATCCCCTACCGTTCGAGTCTATGTTACACTATACACCATTGTTAAACC-TAGAATGTCAAAGGCTCTATGTGTGCCTATCTAAACGCTATACAACTTTCAGCAACGGATCTCTTGGCTCTCGCATCGATGAAGAACGCAGCGAAATGCGATAAGTAATGTGAATTGCAGAATTCAGTGAATCATCGAATCTTTGAACGCACCTTGCGCTCCTTGGTATTCCGAGGAGCATGCCTGTTTGAGTGTCATTACATTCTCAACCGTTTGAATT--CTTGAACGGCTTGGACTTGGGGG????????TGCGAGTGAAGCGGGAAAAGCTCAAATTTGAAATCTGGCCTTTTTTTGCGGCCGTCCGAGTTGTAATCTAGAGAAGTGC-TACCCGCGCTGGACCGTGTACAAGTCTCCTGGAATGGAGCGTCACAGAGGGTGAGAATCCCGTCTTTGACACGGACTGCCAGGGCTTATGTGGTGCGCTCTCGAAGAGTCGAGTTGTTTGGGAATGCAGCTCTAAATGGGTGGTAAATTCCATCTAAAGCTAAATACAGGCGAGAGACCGATAGCGAACAAGTACCGTGAGGGAAAGATGAAAAGAACTTTGGAAAGAGAGTTAAACAGTACGTGAAATTGCTGAAAGGGAAACGTTTGAAGTCAGTCGCGTTGGCTGGGGATCAACCTTGCTCTTGCAGGGCGCACTCTCTGGTTCGACGGGTCAGCATCAGTTTCGGCCGCTGGAGAAAGGCTAGGGGAATGTGGCATCGCTTCGGTGATGTGTTATAGCCCTTGGTCGTATGCAGCGGCTGGGACTGAGGAACTCAGCCTGCCCTTACTGGGCCGGGTCGACCACGCTAACGGGCTTAGGATGCTGGCATAATGGCTTTAAGCGACCCGTCTTGAAACACGGACCAAGGAGTCTAACATGCTTGCGAGTGTTTGGGTGGAAAACCCGAGCGCGTAATGAAAGTGAAAGTTGGGAACCCTGTCGTGGGGTGCACCGACACCCGGACCAGACCTTCTTGCGACGGCTCCGCGGTAGAGCAAGCATGTTGGGACCCGAAAGATGGTGAACTATGCCTGAATAGGGTGAAGCCAGAGGAAACTCTGGTGGAGGCTCGTAGCGATTCTGACGTGCAAATCGATCGTCAAATTTGGGTATAGGGGCGAAAGACTAATCGAACCATCTAGTAGCTGGTTCCTGCCGAAGTTTCCCTCAGGATAGCAGAAGCTCGTTGATCAGATTTATGTGGTAAAGCGAATGATTAGAGGCCTTGGGGTTGAAACAACCTTAACCTATTCTCAAACTTTAAATATGTAAGAACGAGAGGTCTCTTGACTGGACCGCTCGGCGATTGAGAGCTTCTAGTGGGCCATTTTTGGTAAGCAGAACTGGCGATGCGGGATGAACCGAACGCGAGGTTAAGGTGCCGGAATTCACGCTCATCAGACACCACAAAAGGTGTTAGTTCATCTAGACAGCAGGACGGTGGCCATGGAAGTCGGAATCCGCTAAGGAGTGTGTAACAACTCACCTGCCGAATGAACTAGCCCTGAAAATGGATGGCGCTTAAGCGTGATACCCATACCTCGCCGTCAGCGTAGGAGTGACGCGCTGACGAGTAGGCAGGCGTGGAGGTGTTTCGTATGCTGTTCAGGAAATTGACGAAGGATGTATATCGCTATCTCCAGAAGGTCAGTTGCCGTGAATTCATTAACGTCTTCTTTCCAGTGTGTTGAGACCCACAAGGAGTTCAATCTCGCCCTCGCCGTCAAGCACCAGACCATCACAAATGGTCTTAAGTATTCGTTGGCTACTGGAAACTGGGGCGACCAAAAGAAGTCGATGTCTTCCAAAGCTGGTGTGTCGCAGGTGCTCAACAGATACACTTATGCTTCGACACTTTCGCATTTGCGCCGTTGCAACACGCCTTTAGGACGAGAAGGTAAAATTGCCAAGCCTCGTCAGCTTCACAACACCCATTGGGGTATGGTGTGCCCTGCGGAAACGCCGGAAGGTCAAGCTTGCGGTCTGGTCAAGAATTTGGCTCTTATGTCGTGTATATCCGTCGGAACGATGTCCGCGCCTGTCATCGAGTTCTTGGAGGAGTGGGGTTTGGAGTCTCTCGAGGAAAATGCCCATTCGTCGACGGCTTTCACCAAGGTTTTCGTGAATGGTGTTTGGATCGGCGTTCACCGTGATGCGGCCAACCTCGTCAAGACCCTCAAGAAGCTGAGGAGAAAGGACGATATCAGCCCGGAAGTGTCAGTCGTGCGGGATATTCGAGAGAAGGAATTGCGTGTGTACACGGATGCCGGCCGTGTTTGTCGACCTTTGTTCATCGTTGAAAACCAACGGCTCGCCATCCAGAAGAGGCATATTCGATGGCTTCGGAATGGCCTCAACGACGATGGAGAGGAGTTCAAGTGGGAGCACCTTGTGAAAGGTGGTGTCATCGAACTCCTGGACGCAGAGGAAGAGGAGACTGTCATGATCGCTATGGAACCGCTGGACTTGGAGAACTCGCGGCTTCAGCAACAGGGTGTTGATCCTTTCGAGAAGAAAGATTGCATCACGAGCAGCTTGAGCAGGGCAACCCTGGTGACAATGTTGGCTTCAACGTCAAGTGCGTCTGAACTTGTCCGCGGCACCCGTTCCTCAGGGTCTGAATGACTATCTTCTTAGGAACGTCTCCGTCAAGGATATCCGTCGTGGAAACGTCGCCTCCGACTCCAAGAACGACCCCGCCAAGGAGGCTGCTTCCTTCAACGCGCAGGTCATCGTCCTCAACCACCCCGGTCAGATTGGTGCTGGCTACGCCCCCGTTCTGGATTGCCACACTGCCCACATCGCTTGCAAGTTCGCTGAGCTCATTGAAAAGATCGATCGTCGGACAGGTAAATCGATCGAAGCCTCGCCCAAGTTCGTCAAGTCTGGTGATGCTGCCATCGTCAAGCTCATTCCCAGCAAGCCCATG?????????????????????????????????????????????????????????????????????
	Cyclocybe_sp_IHI392	GTGGGTTTGATGCTGGCCCCTT-GGGGCATGTGCACCGCCTGTCTCTTTATTTCTTCTCCACCTGTGCACCCTTTGTAGGCTTGAACCGC-TTTCTTTGGCCTTTGGGTCAGTGTTGGGGACTGCTGTATCCCCTACCGTTCGAGTCTATGTTACACTATACACCATTGT-------TAGAATGTCAAAGGCTCTATGTGTGCCTATCTAAACGCTATACAACTTTCAGCAACGGATCTCTTGGCTCTCGCATCGATGAAGAACGCAGCGAAATGCGATAAGTAATGTGAATTGCAGAATTCAGTGAATCATCGAATCTTTGAACGCACCTTGCGCTCCTTGGTATTCCGAGGAGCATGCCTGTTTGAGTGTCATTACATTCTCAACCGTTTGAATTTATTTGAACGGCTTGGACTTGGGGGCTAGTAACTGCGAGTGAAGCGGGAAAAGCTCAAATTTGAAATCTGGCGGTCCTTTGCGGCTGTCCGAGTTGTAATCTAGAGAAGTGC-TACCCGCGCTGGACCGTGTACAAGTCTCCTGGAATGGAGCGTCACAGAGGGTGAGAATCCCGTCTTTGACACGGACTGCCAGGGCTTATGTGGTGCGCTCTCGAAGAGTCGAGTTGTTTGGGAATGCAGCTCTAAATGGGTGGTAAATTCCATCTAAAGCTAAATACAGGCGAGAGACCGATAGCGAACAAGTACCGTGAGGGAAAGATGAAAAGAACTTTGGAAAGAGAGTTAAACAGTACGTGAAATTGCTGAAAGGGAAACGTTTGAAGTCAGTCGCGTTGGCCGGGGATCAACCTTGCTCTTGCAGGGCGCACTCTCTGGTTCGACGGGTCAGCATCAGTTTCGGCCGCTGGAAAAAAGCTAGGGGAATGTGGCATCCCTTCGGTGATGTGTTATAGCCCTTGGTCGTATGCAGCGGCTGGGACTGAAGAACTCAGCCTGCCCTTACTGGGCCGGGTCGACCACGCTAACGGGCTTAGGATGCTGGCATAATGGCTTTAAGCGACCCGTCTTGAAACACGGACCAAGGAGTCTAACATGCTTGCGAGTGTTTGGGTGGAAAACCCGAGCGCGTAATGAAAGTGAAAGTTGGGAACCCTGTCGTGGGGTGCACCGACGCCCGGACCAGACCTTCTTGTGACGGCTCCGCGGTAGAGCAGGCATGTTGGGACCCGAAAGATGGTGAACTATGCCTGAATAGGGTGAAGCCAGAGGAAACTCTGGTGGAGGCTCGTAGCGATTCTGACGTGCAAATCGATCGTCAAATTTGGGTATAGGGGCGAAAGACTAATCGAACCATTTAGTAGCTGGTTCCTGCCGAAGTTTCCCTCAGGATAGCAGAAGCTCGTTGATCAGATTTATGTGGTAAAGCGAATGATTAGAGGCCTTGGGGTTGAAACAACCTTAACCTATTCTCAAACTTTAAATATGTAAGAACGAGAGGTCTCTTGACTGGACCGCTCGGCGATTGAGAGCTTCTAGTGGGCCATTTTTGGTAAGCAGAACTGGCGATGCGGGATGAACCGAACGCGAGGTTAAGGTGCCGGAATTCACGCTCATCAGACACCACAAAAGGTGTTAGTTCATCTAGACAGCAGGACGGTGGCCATGGAAGTCGGAATCCGCTAAGGAGTGTGTAACAACTCACCTGCCGAATGAACTAGCCCTGAAAATGGATGGCGCTTAAGCGTGATACCCATACCTCGCCGTCAGCGTAGGAGTGACGCGCTGACGAGTAGGCAGGCGTGGAGGTGTTCCGTATGCTGTTCAGGAAATTGACGAAGGATGTATATCGCTATCTCCAGAAGGTCAGTTGCCATGAATTCATTAACGTCTTCTTTCCAGTGTGTTGAGACCCACAAGGAGTTCAATCTCGCCCTCGCCGTCAAGCACCAGACCATCACAAATGGTCTTAAGTATTCGTTGGCTACTGGAAACTGGGGCGACCAAAAGAAGTCGATGTCTTCCAAAGCTGGTGTGTCGCAGGTGCTCAACAGATACACTTATGCTTCGACACTTTCGCATTTGCGCCGTTGCAACACGCCTTTAGGACGAGAAGGTAAAATTGCCAAGCCTCGTCAGCTTCACAACACCCATTGGGGTATGGTGTGCCCTGCGGAAACGCCGGAAGGTCAAGCTTGCGGTCTGGTCAAGAATTTGGCTCTTATGTCGTGTATATCCGTTGGAACGATGTCCGCGCCTGTCATCGAGTTCTTGGAAGAGTGGGGTTTGGAGTCTCTCGAGGA?AATGCCCATTCGTCGACGGC?TTTCCCAAGGTTTTCGTGAATGGTGTTTGGATCGGCGTTCACCGTGATGCGGCCAACCTCGTTAAGACCCTCAAGAAGCTGAGGAGAAAGGACGATATCAGCCCGGAAGTGTCAGTCGTGCGGGATATTCGAGAGAAGGAATTGCGTGTGTACACGGATGCCGGCCGTGTTTGTCGACCTTTGTTCATCGTTGAAAACCAACGGCTCGCCATCCAGAAGAGGCATATTCGATGGCTTCGGAATGGCCTCAACGACGATGGAGAGGAGTTCAAGTGGGAGCACCTTGTGAAAGGTGGTGTCATCGAACTCCTGGACGCAGAGGAAGAGGAGACTGTCATGATCGCTATGGAACCGCTGGACTTGGAGAACTCGCGGCTTCAGCAACAGGGTGTTGATCCTTTCGAGAAGAAAGATTGCATCACGAGCAGCTCGAGCAGGGCAACCCTGGTGACAATGTTGGCTTCAACGTCAAGTGCGTCTGAACTTGTCCGCGGCACCCGTTCCTCAGGGTCTGAATGACTATCTTCTTAGGAACGTCTCCGTCAAGGATATCCGTCGTGGAAACGTCGCCTCCGACTCCAAGAACGACCCCGCCAAGGAGGCTGCTTCCTTCAACGCGCAGGTCATCGTCCTCAACCACCCCGGTCAGATTGGTGCTGGCTACGCCCCCGTTCTGGATTGCCACACTGCCCACATCGCTTGCAAGTTCGCTGAGCTCATTGAAAAGATCGATCGTCGGACAGGTAAATCGATCGAAGCCTCGCCCAAGTTCGTCAAGTCTGGTGACGCTGCCATCGTCAAGCTCATTCCCAGCAAGCCCATGGTACGTCGCATCCTTGACGACAAAGTCTATTATCTAAAACCTCTATCAGTGCGTTGAGTCTTACAACGA
	Cyclocybe_sp_MES02023	???????????????????????????????????????????????????????????????????????????????????????????????????????????????????????????????????????????????????????????????????????????????????????????????????????????????????????????????????????????????????????????????????????????????????????????????????????????????????????????????????????????????????????????????????????????????????????????????????????????????TTTGAACGGCTTGGACTTGGGGGCTAGTAACTGCGAGTGAAGCGGGAAAAGCTCAAATTTGAAATCTGGCGGTCCTTTGCGGCCGTCCGAGTTGTAATCTAGAGAAGTGC-TACCCGCGCTGGACCGTGTACAAGTCTCCTGGAATGGAGCGTCACAGAGGGTGAGAATCCCGTCTTTGACACGGACTGCCAGGGCTTATGTGGTGCGCTCTCGAAGAGTCGAGTTGTTTGGGAATGCAGCTCTAAATGGGTGGTAAATTCCATCTAAAGCTAAATACAGGCGAGAGACCGATAGCGAACAAGTACCGTGAGGGAAAGATGAAAAGAACTTTGGAAAGAGAGTTAAACAGTACGTGAAATTGCTGAAAGGGAAACGTTTGAAGTCAGTCGCGTTGGCTGGGGATCAACCTTGCTCTTGCAGGGCGCACTCTCTGGCTCGACGGGTCAGCATCAGTTTCGGCCGCTGGAGAAAGGCTAGGGGAATGTGGCATCGCTTCGGTGATGTGTTATAGCCCTTGGTCGTATGCAGCGGCTGGGACTGAGGAACTCAGCCTGCCCTTACTGGGCCGGGTCGACCACGCTAACGGGCTTAGGATGCTGGCATAATGGCTTTAAGCGACCCGTCTTGAAACACGGACCAAGGAGTCTAACATGCTTGCGAGTGTTTGGGTGGAAAACCCGAGCGCGTAATGAAAGTGAAAGTTGGGAACCCTGTCGTGGGGTGCACCGACGCCCGGACCAGACCTTCTTGTGACGGCTCCGCGGTAGAGCAGGCATGTTGGGACCCGAAAGATGGTGAACTATGCCTGAATAGGGTGAAGCCAGAGGAAACTCTGGTGGAGGCTCGTAGCGATTCTGACGTGCAAATCGATCGTCAAATTTGGGTATAGGGGCGAAAGACTAATCGAACCATCTAGTAGCTGGTTCCTGCCGAAGTTTCCCTCAGGATAGCAGAAGCTCGTTGATCAGATTTATGTGGTAAAGCGAATGATTAGAGGCCTTGGGGTTGAAACAACCTTAACCTATTCTCAAACTTTAAATATGTAAGAACGAGAGGTCTCTTGACTGGACCGCTCGGCGATTGAGAGCTTCTAGTGGGCCATTTTTGGTAAGCAGAACTGGCGATGCGGGATGAACCGAACGCGAGGTTAAGGTGCCGGAATTCACGCTCATCAGACACCACAAAAGGTGTTAGTTCATCTAGACAGCAGGACGGTGGCCATGGAAGTCGGAATCCGCTAAGGAGTGTGTAACAACTCACCTGCCGAATGAACTAGCCCTGAAAATGGATGGCGCTTAAGCGTGATACCCATACCTCGCCGTCAGCGTTGAAGTGACGCGCTGACGAGTAGGCAGGCGTGGAGGTGTTCCGTATGCTGTTCAGGAAATTGACGAAGGATGTATATCGCTATCTCCAGAAGGTCAGTTGCCATGGATTCATTAACGTCTTCTTTCCAGTGTGTTGAGACCCACAAGGAGTTCAATCTCGCCCTCGCCGTCAAGCACCAGACCATCACAAATGGTCTTAAGTATTCGTTGGCTACTGGAAACTGGGGCGACCAAAAGAAGTCGATGTCTTCCAAAGCTGGTGTGTCGCAGGTGCTCAACAGATACACTTATGCTTCGACACTTTCGCATTTGCGCCGTTGCAACACGCCTTTAGGACGAGAAGGTAAAATTGCCAAGCCTCGTCAGCTTCACAACACCCATTGGGGTATGGTGTGCCCTGCGGAAACGCCGGAAGGTCAAGCTTGCGGTCTGGTCAAGAATTTGGCTCTTATGTCGTGTATATCCGTCGGAACGATGTCCGCGCCAGTCATCGAGTTCTTGGAGGAGTGGGGTTTGGAGTCTCTCGAGGAAAATGCCCATTCGTCGACGGCTTTCACCAAGGTTTTCGTGAATGGTGTTTGGATCGGCGTTCACCGTGATGCGGCCAACCTCGTCAAGACCCTCAAGAAGCTGAGGAGAAAGGACGATATCAGCCCGGAAGTGTCAGTCGTGCGGGATATTCGAGAGAAAGAATTGCGTGTGTACACGGATGCCGGCCGTGTTTGTCGACCTTTGTTCATCGTTGAAAACCAACGGCTCGCCATCCAGAAGAGGCATATTCGATGGCTTCGGAATGGCCTCAACGACGATGGAGAGGAGTTCAAGTGGGAGCACCTTGTGAAAGGTGGTGTCATCGAACTCCTGGATGCAGAGGAAGAAGAGACTGTCATGATCGCTATGGAACCGCTGGACTTGGAGAACTCGCGGCTTCAGCAACAGGGTGTTGATCCTTTCGAGAAGAAAGATTGCATCACGAGCAGCTCGAGCAGGGCAACCCTGGTGACAATGTTGGCTTCAACGTCAAGTGCGTCTGAACTTGTCCGCGGCACCCGTTCCTCAGGGTCTGAATGACTATCTTCTTAGGAACGTCTCCGTCAAGGATATCCGTCGTGGAAACGTCGCCTCCGACTCCAAGAACGACCCCGCCAAAGAGGCTGCTTCCTTCAACGCGCAGGTCATCGTCCTCAACCACCCCGGTCAGATTGGTGCTGGCTACGCCCCCGTTCTGGATTGCCACACTGCCCACATCGCTTGCAAGTTCGCTGAGCTCATTGAAAAGATCGATCGTCGGACAGGTAAATCGATCGAAGCCTCGCCCAAGTTCGTCAAGTCTGGTGACGCTGCCATCGTCAAGCTCATTCCCAGCAAGCCCATGGTACGTCGCATCCTTGACGACAAAGTCTATTATCTAAAACCTCTATCAGTGCGTTGAGTCTTACAACGA
	Cyclocybe_sp_SC960903	GTGGGTTTGATGCTGGCCCCTT-GGGGCATGTGCACCGCCTGTCTCTTTATTTCTTCTCCACCTGTGCACCCTTTGTAGGCTTGAACCGC-TTTCTTTGGCCTTCGGGTCAGTGTTGGGGACTGCTGTATCCCCTACCGTTCGAGTCTATGTTACACTACACACCATTGTTAAACC-TAGAATGTCAAAGGCTCTATGTGTGCCTATCTAAACGCTATACAACTTTCAGCAACGGATCTCTTGGCTCTCGCATCGATGAAGAACGCAGCGAAATGCGATAAGTAATGTGAATTGCAGAATTCAGTGAATCATCGAATCTTTGAACGCACCTTGCGCTCCTTGGTATTCCGAGGAGCATGCCTGTTTGAGTGTCATTACATTCTCAACCGTTTGAA----TTTGAACGGCTTGGACTTGGGGGCTAGTAACTGCGAGTGAAGCGGGAAAAGCTCAAATTTGAAATCTGGCGGTCCTTTGCGGCCGTCCGAGTTGTAATCTAGAGAAGTGCTTACCCGCGCTGGACCGTGTACAAGTCTCCTGGAATGGAGCGTCACAGAGGGTGAGAATCCCGTCTTTGACACGGACTGCCAGGGCTTATGTGGTGCGCTCTCGAAGAGTCGAGTTGTTTGGGAATGCAGCTCTAAATGGGTGGTAAATTCCATCTAAAGCTAAATACAGGCGAGAGACCGATAGCGAACAAGTACCGTGAGGGAAAGATGAAAAGAACTTTGGAAAGAGAGTTAAACAGTACGTGAAATTGCTGAAAGGGAAACGTTTGAAGTCAGTCGCGTTGGCTGGGGATCAACCTTGCTCTTGCAGGGCGCACTCTCCGGTTCGACGGGTCAGCATCAGTTTCGGCCGCTGGAGAAAGGCTAGGGGAATGTGGCATCGCTTCGGTGATGTGTTATAGCCCTTGGTCGTATGCAGCGGCTGGGACTGAGGAACTCAGCCTGCCCTTACTGGGCCGGGTCGACCACGCTAACGGGCTAAGGATGCTGGAGCAGGAACTTTAAGCGACCCGTCTTGAAACACGGACCGAGGAGTCTAACATGCTTGTGAGTGTTAGGGTGGAAAACCCGAGCGCGTAATGAAAGTGAAAGTCGGGTACCCTGTTGCGGG-------GGCGCCGACACCAGACCTTGTCGTGACGGCTCCGCGGTAGAGCAGGTATGTTGGGACCCGAAAGATGGTGAACTATGCCTGAATAGGGTGAAGCCAGAGGAAACTCTGGTGGAGGCTCGTAGCGATTCTGACGTGCAAATCGAT?GTCAAATTTGGGTATAGGGGCGAAAGACTAATCGAACCATCTAGTAGCTGGTTCCTGCCGAAGTTTCCCTCAGGATAGCAGAAGCTCATTGATCAGATTTATGTGGTAAAGCGAATGATTAGAGGCCTTGGGGTTGAAACAACCTTAACCTATTCTCAAACTTTAAATATGTAAGAACGAGAGGTCTCTTGACTGGACCGCTCGGCGATTGAGAGCTTCTAGTGGGCCATTTTTGGTAAGCAGAACTGGCGATGCGGGATGAACCGAACGCGAGGTTAAGGTGCCGGAATTCACGCTCATCAGACACCACAAAAGGTGTTAGTTCATCTAGACAGCAGGACGGTGGCCATGGAAGTCGGAATCCGCTAAGGAGTGTGTAACAACTCACCTGCCGAATGAACTAGCCCTGAAAATGGATGGCGCTTAAGCGTGATACCCATACCTCGCCGTCAGCGTTGGAGTGACGCGCTGACGAGTAGGCAGGCGTGGAGGTGTTCCGTATGCTGTTCAGGAAATTGACGAAGGATGTATATCGCTATCTCCAGAAGGTCAGTTGCCATGAATTCATTAACGTCTTCTTTCCAGTGTGTTGAGACCCACAAGGAGTTCAATCTCGCCCTCGCCGTCAAGCACCAGACCATCACAAATGGTCTTAAGTATTCGTTGGCTACTGGAAACTGGGGCGACCAAAAGAAGTCGATGTCTTCCAAAGCTGGTGTGTCGCAGGTGCTCAACAGATACACTTATGCTTCGACACTTTCGCATTTGCGCCGTTGCAACACGCCTCTAGGACGAGAAGGTAAAATTGCCAAGCCTCGTCAGCTTCACAACACCCATTGGGGTATGGTGTGCCCTGCGGAAACGCCGGAAGGTCAAGCTTGCGGTCTGGTCAAGAATTTGGCTCTTATGTCGTGTATATCCGTCGGAACGATGTCCGCGCCAGTCATCGAGTTCTTGGAGGAGTGGGGTTTGGAGTCTCTCGAGGAAAATGCCCATTCGTCGACGGCTTTCACCAAGGTTTTCGTGAATGGTGTTTGGATCGGCGTTCACCGTGATGCGGCCAACCTCGTCAAGACCCTCAAGAAGCTGAGGAGAAAGGACGATATCAGCCCGGAAGTGTCAGTCGTGCGGGATATTCGAGAGAAGGAATTGCGTGTGTACACGGATGCTGGCCGTGTTTGTCGACCTTTGTTCATCGTTGAAAACCAACGGCTCGCCATCCAGAAGAGGCATATTCGATGGCTTCGGAATGGCCTCAACGACGATGGAGAGGAGTTCAAGTGGGAGCACCTTGTGAAAGGTGGTGTCATCGAACTCCTGGACGCAGAGGAAGAGGAGACTGTCATGATCGCTATGGAACCGCTGGACTTGGAGAACTCGCGGCTTCAGCAACAGGGTGTTGATCCTTTCGAGAAGAAAGATTGCATCACGAGCAGCTCGAGCAGGGCAACCCTGGTGACAATGTTGGCTTCAACGTCAAGTGCGTCTGAACTTGTCCGCGGCACCCGTTCCTCAGGGTCTGAATGACTATCTTCTTAGGAACGTCTCCGTCAAGGATATCCGTCGTGGAAACGTCGCCTCCGACTCCAAGAACGACCCCGCCAAGGAGGCTGCTTCCTTCAACGCGCAGGTCATCGTCCTCAACCACCCCGGTCAGATTGGTGCTGGCTACGCCCCCGTTCTGGATTGCCACACTGCCCACATCGCTTGCAAGTTCGCTGAGCTCATTGAAAAGATCGATCGTCGGACAGGTAAATCGATCGAAGCCTCGCCCAAGTTCGTCAAGTCTGGTGACGCTGCCATCGTCAAGCTCATTCCCAGCAAGCCCATGGTACGTCGCATCCTTGACGACAAAGTCTATTATCTAAAACCTCTATCAGTGCGTTGAGTCTTACAACGA
	Cyclocybe_erebia_IHI606	GATGGGTTGCTGCTGGCTCTTCCGGGGCATGTGCACGCC-TGTCTCTTTAT---TTTTCCACCTGTGCACCACTTGTAGGCTTGAATAGCTTTAAATTGGCCTTCGGGTCACCTTTGAGAAATGCGGTCCTCTCCAATGTTCAATTCTATG----ACTACACACCCATTGTTAAACCCAAAATGTTACAGGCCTCAAGTGTGCCTA---AAACACTATACAACTTTCACCAACGGATCTCTTGGCTCTCGCATCAATGAAAAACCCACCGAAATGCAATAATTAATGTGAATTGCAAAATTCATTGAATCATCAAATCTTTGAACCCACCTTGCGCTCCTTGGTATTCCAAGGACCATGCCTGTTTGATTGTCATTAAATTCTCAACCCTTCAAGGTTCTTCCCTGGGCTTGAACTTGGGGTCTAGTAACTGCGAGTGAAGCGGGAAAAGCTCAAATTTAAAATCTGGCGGTCC-TTGTGGCTGTCCGAGTTGTAATCTAGAGAAGTGC-TATCCGCGCTGGACCGTGTACAAGTCTCCTGGAATGGAGCGTCATAGAGGGTGAGAATCCCGTCTTTGACACGGACTGCCAGGGCTTTTGTGATGCGCTCTCAAAGAGTCGAGTTGTTTGGGAATGCAGCTCTAAATGGGTGGTAAATTCCATCTAAAGCTAAATATAGGCGAGAGACCGATAGCGAACAAGTACCGTGAGGGAAAGATGAAAAGAACTTTGGAAAGAGAGTTAAACAGTACGTGAAATTGCTGAAAGGGAAACGTTTGAAGTCAGTCGCGTCGGCTGGAGATCAACCTTGCTCTTGCAGGGCGCACTCTCTGG-TTGATGGGTCAGCATCAGTTTTGACCGTTGGATAAAGGTCAGGGGAATGTGGCATCGATTCGTTGATGTGTTATAGCCCTCGGTCGTATACAGCGGTTGGGACTGAGGAACTCAGCGCGCC---GCAAGGCCGGGTCGACCACGT--TCGCGCTTAGGATGCTGGCATAATGGCTTTAAGCGACCCGTCTTGAAACACGGACCAAGGAGTCTAACATGCCTGCGAGTGTTTGGGTGGAAAACCCGAGCGCGCAATGAAAGTGAAAGTTGGGATCCCTGTCGTGGGGAGCACCGACGCCCGGACCAGACCTT-CTGTGACGGCTCCGCGGTAGAGCATGTATGTTGGGACCCGAAAGATGGTGAACTATGCCTGAATAGGGTGAAGCCAGAGGAAACTCTGGTGGAGGCTCGTAGCGATTCTGACGTGCAAATCGATCGTCAAATTTGGGTATAGGGGCGAAAGACTAATCGAACCATCTAGTAGCTGGTTCCTGCCGAAGTTTCCCTCAGGATAGCAGAAACTCACTGATCAGATTTATGTGGTAAAGCGAATGATTAGAGGCCTTGGGGTTGAAACAACCTTAACCTATTCTCAAACTTTAAATATGTAAGAACGAGAGGTCTCTTGACTGGACCGCTCGGCGATTGAGAGTTTCTAGTGGGCCATTTTTGGTAAGCAGAACTGGCGATGCGGGATGAACCGAACGCGAGGTTAAGGTGCCGGAATTCACGCTCATCAGACACCACAAAAGGTGTTAGTTCATCTAGACAGCAGGACGGTGGCCATGGAAGTCGGAATCCGCTAAGGAGTGTGTAACAACTCACCTGCCGAATGAACTAGCCCTGAAAATGGATGGCGCTTAAGCGTGATACCCATACCTCGCCGTCAGCGTTGAAGTGACGCGCTGACGAGTAGGCAGGCGTGGAGGTGTTCCGTATGCTGTTCAGGAAGTTGACGAAGGATGTGTATCGCTATCTCCAGAAGGTGTGTTGTTGTTAATTCGTTTAT-TGYCATGCCTAGTGCGTCGAGACCCACAAAGAGTTCAACCTCGCCCTTGCCGTCAAGCACCAGACTATAACGAACGGTCTCAAATATTCCTTGGCTACCGGCAACTGGGGCGATCAAAAGAAGTCAATGTCTTCAAAGGCTGGTGTGTCGCAGGTGCTCAACAGATACACCTATGCTTCGACTCTCTCACATCTGCGACGTTGTAACACGCCACTGGGACGAGAGGGCAAAATTGCTAAGCCTCGCCAACTTCACAATACCCATTGGGGTATGGTGTGCCCTGC??????????????????????????????????????????????????????????????????????????????????????????????????????????????????????????????????????????????????????????????????????????????????????????????????????????????????????????????????????????????????????????????????????????????????????????????????????????????????????????????????????????????????????????????????????????????????????????????????????????????????????????????????????????????????????????????????????????????????????????????????????????????????????????????????????????????????????????????????????????????????????????CACGAGCAGCTCGAGCAGGGCAACCCCGGTGACAACGTCGGCTTCAACGTCAAGTTCGTCTCGATTTGTCCACCAC-CTTATGGTTTAGAATCTGACTCTTTTTTCTTTCAGGAACGTCTCCGTCAAGGATATCCGCCGTGGAAACGTCGCCTCCGACTCCAAGAACGACCCCGCCAAAGAGGCCGCTTCCTTTAACGCCCAGGTCATCGTCCTCAACCACCCCGGTCAAATTGGTGCCGGTTACGCCCCCGTTCTTGATTGCCACACTGCCCACATCGCTTGCAAGTTTGCTGAGCTCATTGAGAAGATCGATCGCCGAACAGGTAAATCGATCGAAGCCGCACCGAAGTTCGTTAAGTCCGGTGAAGCTGCCATCGTCAAGCTCATTCCCAGCAAGCCCATGGTACGTCACATCCTTGATTGCACAGTCCGAGATCTAACA-CCCTATTAGTGCGTTGAGTCTTACAACGA
	Cyclocybe_parasitica_ICMP_11668	GTGGGTTTGATGCTGGCCCTT---GGGCATGTGCACCGCCTGTCTCTTTATTTCTTCTCCACCTGTGCACCCTTTGTAGGCTTGAACCGCTTTTTTTTGGCCTTTGGGTCAGTGTTGGGGACTGCTGTATCCCCTACCGTTCGAGTCTATGTTACACTACACACCATTGTTAAACCTTAGAATGTCAAAGGCTCTACGTGTGCCTATCTAAACGCTATACAACTTTCAGCAACGGATCTCTTGGCTCTCGCATCGATGAAGAACGCAGCGAAATGCGATAAGTAATGTGAATTGCAGAATTCAGTGAATCATCGAATCTTTGAACGCACCTTGCGCTCCTTGGTATTCCGAGGAGCATGCCTGTTTGAGTGTCATTACATTCTCAACCGTTTGAATTTATTCGAACGGCTTGGACTTGGGGGCTAGTAACTGCGAGTGAAGCGGGAAAAGCTCAAATTTAAAATCTGGCGGTCCTTTGCGGCCGTCCGAGTTGTAATCTAGAGAAGTGC-TACCCGCGCTGGACCGTGTACAAGTCTCCTGGAATGGAGCGTCACAGAGGGTGAGAATCCCGTCTTTGACACGGACTGCCAGGGCTTATGTGGTGCGCTCTCGAAGAGTCGAGTTGTTTGGGAATGCAGCTCTAAATGGGTGGTAAATTCCATCTAAAGCTAAATACAGGCGAGAGACCGATAGCGAACAAGTACCGTGAGGGAAAGATGAAAAGAACTTTGGAAAGAGAGTTAAACAGTACGTGAAATTGCTGAAAGGGAAACGTTTGAAGTCAGTCGCGTTGGCTGGGGATCAACCTTGCTCTTGCAGGGCGCACTCTCTGGTTCGACGGGTCAGCATCAGTTTTGGCCGCTGGAGAAAGGCTAGGGGAATGTGGCATCGCTTCGGTGATGTGTTATAGCCCTTGGTTGTATACAGCGGCTGGGACTGAGGAACTCAGCCTGCCCTTACTGGGCCGGGTCGACCACGCTAACGGGCTTAGGATGCTGGCATAATGGCTTTAAGCGACCCGTCTTGAAACACGGACCAAGGAGTCTAACATGCTTGCGAGTGTTTGGGTGGAAAACCCGAGCGCGCAATGAAAGTGAAAGTTGGGAACCCTGTCGTGGGGTGCACCGACGCCCGGACCAGACCTTCTTGTGACGGCTCCGCGGTAGAGCAGGTATGTTGGGACCCGAAAGATGGTGAACTATGCCTGAATAGGGTGAAGCCAGAGGAAACTCTGGTGGAGGCTCGTAGCGATTCTGACGTGCAAATCGATCGTCAAATTTGGGTATAGGGGCGAAAGACTAATCGAACCATCTAGTAGCTGGTTCCTGCCGAAGTTTCCCTCAGGATAGCAGAAGCTCGTTGATCAGATTTATGTGGTAAAGCGAATGATTAGAGGCCTTGGGGTTGAAACAACCTTAACCTATTCTCAAACTTTAAATATGTAAGAACGAGAGGTCTCTTGACTGGACCGCTCGGCGATTGAGAGCTTCTAGTGGGCCATTTTTGGTAAGCAGAACTGGCGATGCGGGATGAACCGAACGCGAGGTTAAGGTGCCGGAATTCACGCTCATCAGACACCACAAAAGGTGTTAGTTCATCTAGACAGCAGGACGGTGGCCATGGAAGTCGGAATCCGCTAAGGAGTGTGTAACAACTCACCTGCCGAATGAACTAGCCCTGAAAATGGATGGCGCTTAAGCGTGATACCCATACCTCGCCGTCAGCGTTGAAGTGACGCGCTGACGAGTAGGCAGGCGTGGAGGTGTTCCGTATGCTGTTCAGGAAATTGACGAAGGATGTATATCGCTATCTCCAGAAGGTCAGTTGCCATGAATTCATTAATGTCTTCTTTCCAGTGTGTTGAGACCCACAAGGAGTTCAATCTCGCCCTCGCCGTCAAGCACCAGACCATCACAAATGGTCTCAAGTATTCGTTGGCTACTGGAAACTGGGGCGACCAAAAGAAGTCGATGTCTTCCAAAGCTGGTGTGTCGCAGGTGCTCAACAGATACACTTATGCTTCGACACTTTCGCATTTGCGCCGTTGCAACACGCCTTTAGGACGAGAAGGTAAAATTGCCAAGCCTCGTCAGCTTCACAACACCCATTGGGGTATGGTGTGCCCTGCGGAAACGCCGGAAGGTCAAGCTTGCGGTTTGGTCAAGAATTTGGCCCTTATGTCGTGTATATCCGTCGGAACGATGTCCGCGCCAGTCATCGAGTTCTTGGAGGAGTGGGGTTTGGAGTCTCTCGAGGAAAATGCCCATTCGTCGACGGCTTTCACCAAGGTTTTCGTGAATGGTGTTTGGATCGGCGTTCACCGTGATGCGGCCAACCTCGTCAAGACCCTCAAGAAGCTGAGGAGAAAGGACGATATCAGCCCGGAAGTGTCAGTCGTGCGGGATATTCGAGAGAGGGAATTGCGTGTGTACACAGATGCTGGCCGTGTTTGTCGACCTTTGTTCATCGTTGAAAACCAACGGCTCGCCATCCAGAAGAGACATATTCGATGGCTCCGGAATGGCCTCAACGACGATGGAGAGGAGTTCAAGTGGGAGCACCTTGTGAAAGGTGGTGTCATCGAACTCCTGGACGCAGAGGAAGAGGAGACTGTCATGATCGCTATGGAACCGCTGGACTTGGAGAACTCGCGGCTTCAGCAACAGGGTGTTGATCCTTTCGAGAAGAAAGATTGCTCCACGAGCAGCTCGAGCAGGGCAACCCTGGTGATAACGTTGGCTTCAACGTCAAGTGCGTCTGAACTTGTCCGCGGCACCCGTTCCTCAGGGTCTGAATGACTATCTTCTTAGGAACGTCTCCGTCAAGGATATCCGTCGTGGAAACGTCGCCTCCGACTCCAAGAACGACCCCGCCAAGGAGGCTGCTTCCTTCAACGCGCAGGTCATCGTCCTCAACCACCCCGGTCAGATTGGTGCTGGCTACGCCCCCGTTCTGGATTGCCACACTGCCCACATCGCTTGCAAGTTCGCTGAGCTCATTGAAAAGATCGATCGTCGGACAGGTAAATCGATCGAAGCCTCGCCCAAGTTCGTCAAGTCTGGTGACGCTGCCATCGTCAAGCTCATTCCCAGCAAGCCCATGGTACGTCGCATCCTTGACGACAAAGTCCATTATCTAAAACCTCTATCAGTGCGTTGAGTCTTACAACGA
	Cyclocybe_parasitica_ICMP_16333	GTGGGTTTGATGCTGGCCCTT---GGGCATGTGCACCGCCTGTCTCTTTATTTCTTCTCCACCTGTGCACCCTTTGTAGGCTTGAACCGCTTTTTTTTGGCCTTTGGGTCAGTGTTGGGGACTGCTGTATCCCCTACCGTTCGAGTCTATGTTACACTACACACCATTGTTAAACCTTAGAATGTCAAAGGCTCTACGTGTGCCTACCTAAACGCTATACAACTTTCAACAACGGATCTCTTGGCTCTCGCATCGATGAAGAACGCAGCGAAATGCGATAAGTAATGTGAATTGCAGAATTCAGTGAATCATCGAATCTTTGAACGCACCTTGCGCTCCTTGGTATTCCGAGGAGCATGCCTGTTTGAGTGTCATTACATTCTCAACCGTTTGAATTTATTCCAACGGCTTGGACTTGGGGG???????CTGCGAGTGAAGCGGGAAAAGCTCAAATTTAAAATCTGGCGGTCCTTTGCGGCCGTCCGAGTTGTAATCTAGAGAAGTGC-TACCCGCGCTGGACCGTGTACAAGTCTCCTGGAATGGAGCGTCACAGAGGGTGAGAATCCCGTCTTTGACACGGACTGCCAGGGCTTATGTGGTGCGCTCTCGAAGAGTCGAGTTGTTTGGGAATGCAGCTCTAAATGGGTGGTAAATTCCATCTAAAGCTAAATACAGGCGAGAGACCGATAGCGAACAAGTACCGTGAGGGAAAGATGAAAAGAACTTTGGAAAGAGAGTTAAACAGTACGTGAAATTGCTGAAAGGGAAACGTTTGAAGTCAGTCGCGTTGGCTGGGGATCAACCTTGCTCTTGCAGGGCGCACTCTCTGGTTCGACGGGTCAGCATCAGTTTTGGCCGCTGGAGAAAGGCTAGGGGAATGTGGCATCGCTTCGGTGATGTGTTATAGCCCTTGGTTGTATACAGCGGCTGGGACTGAGGAACTCAGCCTGCCCTTACTGGGCCGGGTCGACCACGCTAACGGGCTTAGGATGCTGGCATAATGGCTTTAAGCGACCCGTCTTGAAACACGGACCAAGGAGTCTAACATGCTTGCGAGTGTTTGGGTGGAAAACCCGAGCGCGCAATGAAAGTGAAAGTTGGGAACCCTGTCGTGGGGTGCACCGACGCCCGGACCAGACCTTCTTGTGACGGCTCCGCGGTAGAGCAGGTATGTTGGGACCCGAAAGATGGTGAACTATGCCTGAATAGGGTGAAGCCAGAGGAAACTCTGGTGGAGGCTAGTAGCGATTCTGACGTGCAAATCGATCGTCAAATTTGGGTATAGGGGCGAAAGACTAATCGAACCATCTAGTAGCTGGTTCCTGCCGAAGTTTTGACCAGGATAGCAGAAGCTCGTTGATCAGATTTATGTGGTAAAGCGAATGATTAGAGGCCTTGGGGTTGAAACAACCTTAACCTATTCTCAAACTTTAAATATGTAAGAACGAGAGGTCTCTTGACTGGACCGCTCGGCGATTGAGAGCTTCTAGTGGGCCATTTTTGGTAAGCAGAACTGGCGATGCGGGATGAACCGAACGCGAGGTTAAGGTGCCGGAATTCACGCTCATCAGACACCACAAAAGGTGTTAGTTCATCTAGACAGCAGGACGGTGGCCATGGAAGTCGGAATCCGCTAAGGAGTGTGTAACAACTCACCTGCCGAATGAACTAGCCCTGAAAATGGATGGCGCTTAAGCGTGATACCCATACCTCGCCGTCAGCGTTGGAGTGACGCGCTGACGAGTAGGCAGGCGTGGAGG?????????????????????????????????????????????????????????????????????????????????????????????????????????????????????????????????????????????????????????????????????????????????????????????????????????????CGATGTCTTCCAAAGCTGGTGTGTCGCAGGTGCTCAACAGATACACTTATGCTTCRACACTTTCGCATTTGCGCCGTTGCAACACGCCTTTAGGACGAGAAGGTAAAATTGCCAAGCCTCGTCAGCTTCACAACACCCATTGGGGTATGGTGTGCCCTGCGGAAACGCCGGAAGGTCAAGCTTGCGGTTTGGTCAAGAATTTGGCCCTTATGTCGTGTATATCCGTCGGAACGATGTCCGCGCCAGTCATCGAGTTCTTGGAGGAGTGGGGTTTGGAGTCTCTCGAGGA?AATGCCCATTCGTCGACGGCTTTCACC?AGGTTTTCGTGAATGGTGTTTGGATCGGCGTTCACCGTGATGCGGCCAACCTCGTCAAGACCCTCAAGAAGCTGAGGAGAAAGGACGATATCAGCCCGGAAGTGTCAGTCGTGCGGGATATTCGAGAGAGGGAATTGCGTGTGTACACAGATGCTGGCCGTGTTTGTCGACCTTTGTTCATCGTTGAAAACCAACGGCTCGCCATCCAGAAGAGACATATTCGATGGCTCCGGAATGGCCTCAACGACGATGGAGAGGAGTTCAAGTGGGAGCACCTTGTGAAAGGTGGTGTCATCGAACTCCTGGACGCAGAGGAAGAGGAGACTGTCATGATCGCTATGGAACCGCTGGACTTGGAGAACTCGCGGCTTCAGCAACAGGGTGTTGATCCTTTCGAGAAGAAAGATTGCATCACGAGCAGCTCGAGCAGGGCAACCCTGGTGATAACGTTGGCTTCAACGTCAAGTGCGTCTGAACTTGTCCGCGGCACCCGTTCCTCAGGGTCTGAATGACTATCTTCTTAGGAACGTCTCCGTCAAGGATATCCGTCGTGGAAACGTCGCCTCCGACTCCAAGAACGACCCCGCCAAGGAGGCTGCTTCCTTCAACGCGCAGGTCATCGTCCTCAACCACCCCGGTCAGATTGGTGCTGGCTACGCCCCCGTTCTGGATTGCCACACTGCCCACATCGCTTGCAAGTTCGCTGAGCTCATTGAAAAGATCGATCGTCGGACAGGTAAATCGATCGAAGCCTCGCCCAAGTTCGTCAAGTCTGGTGACGCTGCCATCGTCAAGCTCATTCCCAGCAAGCCCATGGTACGTCGCATCCTTGACGACAAAGTCCATTATCTAAAACCTCTATCAGTGCGTTGAGTCTTACAACGA
	Cyclocybe_aegerita_AAE-3	GTGGGCTTGATGCTGGCTTTCTGAAGGCATGTGCACCGCCTGTCTCTTTATTTCTTTTCCACCTGTGCACCCTTTGTAGGCTTGAACCGCTTTCTTTTGGCCTTTGGGTCAGTGTTGGGGACTGCTGTGTCTTCTACCGTTCGAGTCTATGTTACACTATACACCATTGTTAAACCTTAGAATGTTAAAGGCTCTACGTGTGCCTATCTAAACACTATACAACTTTCAGCAACGGATCTCTTGGCTCTCGCATCGATGAAGAACGCAGCGAAATGCGATAAGTAATGTGAATTGCAGAATTCAGTGAATCATCGAATCTTTGAACGCACCTTGCGCTCCTTGGTATTCCGAGGAGCATGCCTGTTTGAGTGTCATTACATTCTCAACCATTGGATTTGTTTTCGATGGGTTGGACTTGGGGG????????????????????????AAAGCTCAAATTTTAAATCTGGCGGTCCTTTGCGGCCGTCCGAGTTGTAATCTAGAGAAGTGCTTACCCGCGCTGGACCGTGTACAAGTCTCCTGGAATGGAGCGTCATAGAGGGTGAGAATCCCGTCTTCGACACGGACTGCCAGGGCTTATGTGGTGCGCTCTC?AAGAGTC?AGTTGTTTGGGAATGCAGCTCTAAATGGGTGGTAAATTCCATCT?AAGCTAAATACAGGCGAGAGACCGATAGCGAACAAGTACCGTGAGGGAAAGATGAAAAGAACTTTGGAAAGAGAGTTAAACAGTACGTGAAATTGCTGAAAGGGAAACGTTTGAAGTCAGTCGCGTTGGCTGGGGATCAACCTTGCTCTTGCAGGGCGCACTCTCTGGTTCGACGGGTCAGCATCAGTTTTGGTCGCTGGAGAAAGGCTAGGGGAATGTGGCATCGCTTCGGTGATGTGTTATAGCCCTTGGTTGTATGCAGCGGTTGGGACTGAGGAACTCAGCGCGCGCCTGGGGTGCCGGGTCGACCACGCTTACGCGCTTAGGATGCTGGCATAATGGCTTTAAGCGACCCGTCTTGAAACACGGACCAAGGAGTCTAACATGCTTGCGAGTGTTTGGGTGGAAAACCCGAGCGCGTAATGAAAGTGAAAGTTGGGAACCCTGTCGTGGGGTGCACCGACGCCCGGACCAGACCTTCTTGTGACGGCTCCGCGGTAGAGCAGGCATGTTGGGACCCGAAAGATGGTGAACTATGCCTGAATAGGGTGAAGCCAGAGGAAACTCTGGTGGAGGCTCGTAGCGATTCTGACGTGCAAATCGATCGTCAAATTTGGGTATAGGGGCGAAAGACTAATCGAACCATCTAGTAGCTGGTTCCTGCCGAAGTTTCCCTCAGGATAGCAGAAGCTCATTGATCAGATTTATGTGGTAAAGCGAATGATTAGAG?C?TTGGGGT??AAACAACTTTAACTTATTCTCAAACTTTAAATATGTAAGAACGAGAGGTCTCTTGACTGGACCGCTCGGCGATTGAGAGCTTCTAGTGGGCCATTTTTGGTAAGCAGAACTGGCGATGCGGGATGAACCGAACGCGAGGTTAAGGTGCCGGAATTCACGCTCATCAGACACCACAAAAGGTGTTAGTTCATCTAGACAGCAGGACGGTGGCCATGGAAGTCGGAATCCGCTAAGGAGTGTGTAACAACTCACCTGCCGAATGAACTAGCCCTGAAAATGGATGGCGCTTAAGCGTGATACCCATACCTCGCCGTCAGCGTTGGAGTGACGCGCTGACGAGTAGGCAGGCGTGGAGGTGTTCCGTATGTTGTTCAGGAAGTTGACGAAGGATGTATATCGCTATCTCCAGAAGGTCAGTTACCAATAATTCATTAATGTTTTATTCTCAGTGCGTCGAGACGCACAAGGAGTTCAATCTCGCCCTCGCTGTCAAGCATCAGACCATCACAAATGGTCTCAAGTATTCTTTGGCTACCGGAAACTGGGGCGACCAAAAGAAGTCGATGTCTTCCAAAGCTGGTGTGTCGCAGGTACTCAACAGATACACGTATGCTTCAACACTATCGCATTTGCGCCGTTGCAACACGCCTTTGGGACGAGAAGGTAAAATTGCTAAGCCTCGTCAACTTCACAATACCCATTGGGGTATGGTATGCCCTGCGGAAACGCCGGAAGGTCAAGCTTGCGGTTTGGTCAAGAATTTGGCCCTTATGTCGTGTATATCCGTCGGAACGATATCCGCGCCTGTCATTGAGTTCTTGGAGGAGTGGGGCTTGGAGTCTCTCGAGGAAAATGCCCATTCGTCGACGGCTTTCACCAAGGTTTTCGTAAATGGTGTTTGGATCGGCGTTCACCGTGATGCTGCCAACCTCGTCAAGACCCTCAAGAAGCTGAGGAGAAAGGACGATATCAGCCCCGAAGTGTCAGTCGTGCGGGATATTCGAGAGAAGGAATTGCGTGTGTACACGGATGCTGGCCGTGTTTGTCGACCTTTGTTCATCGTCGAAAACCAACGGCTCGCCATCCAGAAGAGGCATATTAGATGGCTCCGGAATGGCGTCAACGACGATGGAGAGGAGTTCAAATGGGAGCACCTTGTCAAAGGTGGTTGTCTCGAACTCCTGGATGCTGAGGAAGAGGAAACTGTCATGATCGCTATGGAACCGTTAGACTTAGAGAACTCGCGGCTTCAGCAACAGGGTGTTGATCCTTTCGAGAAGAAAGATTGCATCACGAGCAGCTCGAGCAGGGCAACCCTGGTGACAACGTTGGCTTCAACGTCAAGTGCGTCTCAACTTTTCCGCGGCATCTGTTCCCCAGGGTCTGAACGATTATCTTTTTAGGAACGTCTCCGTTAAGGATATCCGTCGTGGAAACGTTGCCTCCGATTCCAAGAACGACCCCGCCAAGGAGGCTGCTTCCTTCAACGCACAGGTCATCGTCCTCAACCACCCTGGTCAGATTGGTGCTGGCTACGCCCCCGTCTTGGATTGCCACACTGCCCACATCGCTTGCAAGTTCGCTGAGCTCATCGAGAAGATCGATCGCCGGACAGGTAAATCGATCGAAGCCTCGCCCAAGTTCGTCAAGTCTGGTGACGCCGCCATCGTCAAGCTCATTCCCAGCAAGCCCATGGTACGTCACATCCTCGACGATAAAGTACATTATTTGAAACCTCCGTCAGTGCGTTGAGTCTTACAACGA

;
end;
